# Supplementary material for: Marine biogeographic realms and species endemicity
Source: Nat Commun. 2017 Oct 20;8:1057. doi: 10.1038/s41467-017-01121-2 (PMC5648874; doi:10.1038/s41467-017-01121-2)
Supplement: Supplementary file 4 — Supplementary Data [file 41467_2017_1121_MOESM4_ESM.csv]

Realm	Species name in OBIS	Kingdom	Phylum	Class	Order	Family
1	Cercopagis (Cercopagis) pengoi	Animalia	Arthropoda	Branchiopoda	Diplostraca	Cercopagididae
1	Alburnus alburnus	Animalia	Chordata	Actinopterygii	Cypriniformes	Cyprinidae
1	Carassius carassius	Animalia	Chordata	Actinopterygii	Cypriniformes	Cyprinidae
1	Coregonus albula	Animalia	Chordata	Actinopterygii	Salmoniformes	Salmonidae
1	Thymallus thymallus	Animalia	Chordata	Actinopterygii	Salmoniformes	Salmonidae
1	Parus major	Animalia	Chordata	Aves	Passeriformes	Paridae
1	Synchaeta monopus	Animalia	Rotifera	Eurotatoria	Ploima	Synchaetidae
1	Bicosoeca planctonica	Chromista	Bigyra	Bicoecea	Bicoecida	Bicosoecaceae
2	Calocalanus plumatus	Animalia	Arthropoda	Hexanauplia	Calanoida	Paracalanidae
2	Paracalanus pygmaeus	Animalia	Arthropoda	Hexanauplia	Calanoida	Paracalanidae
2	Venerupis aurea	Animalia	Mollusca	Bivalvia	Venerida	Veneridae
3	Erpobdella octoculata	Animalia	Annelida	Clitellata	Arhynchobdellida	Erpobdellidae
3	Grania maricola	Animalia	Annelida	Clitellata	Enchytraeida	Enchytraeidae
3	Lumbricillus semifuscus	Animalia	Annelida	Clitellata	Enchytraeida	Enchytraeidae
3	Amphichaeta sannio	Animalia	Annelida	Clitellata	Haplotaxida	Naididae
3	Heterochaeta costata	Animalia	Annelida	Clitellata	Haplotaxida	Naididae
3	Tubifex costatus	Animalia	Annelida	Clitellata	Haplotaxida	Naididae
3	Limnodriloides scandinavicus	Animalia	Annelida	Clitellata	Haplotaxida	Naididae
3	Tubificoides amplivasatus	Animalia	Annelida	Clitellata	Haplotaxida	Naididae
3	Tubificoides insularis	Animalia	Annelida	Clitellata	Haplotaxida	Naididae
3	Tubificoides scoticus	Animalia	Annelida	Clitellata	Haplotaxida	Naididae
3	Tubificoides swirencoides	Animalia	Annelida	Clitellata	Haplotaxida	Naididae
3	Linopherus hemuli	Animalia	Annelida	Polychaeta	Amphinomida	Amphinomidae
3	Lumbrineris hibernica	Animalia	Annelida	Polychaeta	Eunicida	Lumbrineridae
3	Eunice dubitata	Animalia	Annelida	Polychaeta	Eunicida	Eunicidae
3	Lumbrineris agastos	Animalia	Annelida	Polychaeta	Eunicida	Lumbrineridae
3	Nothria britannica	Animalia	Annelida	Polychaeta	Eunicida	Onuphidae
3	Nothria hyperborea	Animalia	Annelida	Polychaeta	Eunicida	Onuphidae
3	Ophryotrocha dubia	Animalia	Annelida	Polychaeta	Eunicida	Dorvilleidae
3	Ophryotrocha hartmanni	Animalia	Annelida	Polychaeta	Eunicida	Dorvilleidae
3	Ophryotrocha longidentata	Animalia	Annelida	Polychaeta	Eunicida	Dorvilleidae
3	Ougia subaequalis	Animalia	Annelida	Polychaeta	Eunicida	Dorvilleidae
3	Ougia macilenta	Animalia	Annelida	Polychaeta	Eunicida	Dorvilleidae
3	Adyte assimilis	Animalia	Annelida	Polychaeta	Phyllodocida	Polynoidae
3	Alentia gelatinosa	Animalia	Annelida	Polychaeta	Phyllodocida	Polynoidae
3	Commensodorum commensalis	Animalia	Annelida	Polychaeta	Phyllodocida	Sphaerodoridae
3	Enipo elisabethae	Animalia	Annelida	Polychaeta	Phyllodocida	Polynoidae
3	Enipo kinbergi	Animalia	Annelida	Polychaeta	Phyllodocida	Polynoidae
3	Ephesiella abyssorum	Animalia	Annelida	Polychaeta	Phyllodocida	Sphaerodoridae
3	Eteone suecica	Animalia	Annelida	Polychaeta	Phyllodocida	Phyllodocidae
3	Eulalia expusilla	Animalia	Annelida	Polychaeta	Phyllodocida	Phyllodocidae
3	Eunereis elittoralis	Animalia	Annelida	Polychaeta	Phyllodocida	Nereididae
3	Goniadella bobretzkii	Animalia	Annelida	Polychaeta	Phyllodocida	Goniadidae
3	Hesionura augeneri	Animalia	Annelida	Polychaeta	Phyllodocida	Phyllodocidae
3	Lepidasthenia argus	Animalia	Annelida	Polychaeta	Phyllodocida	Polynoidae
3	Leucia nivea	Animalia	Annelida	Polychaeta	Phyllodocida	Polynoidae
3	Litocorsa stremma	Animalia	Annelida	Polychaeta	Phyllodocida	Pilargidae
3	Malmgreniella arenicolae	Animalia	Annelida	Polychaeta	Phyllodocida	Polynoidae
3	Malmgreniella castanea	Animalia	Annelida	Polychaeta	Phyllodocida	Polynoidae
3	Malmgreniella marphysae	Animalia	Annelida	Polychaeta	Phyllodocida	Polynoidae
3	Malmgreniella mcintoshi	Animalia	Annelida	Polychaeta	Phyllodocida	Polynoidae
3	Microphthalmus southerni	Animalia	Annelida	Polychaeta	Phyllodocida	Hesionidae
3	Myrianida langerhansi	Animalia	Annelida	Polychaeta	Phyllodocida	Syllidae
3	Neanthes fucata	Animalia	Annelida	Polychaeta	Phyllodocida	Nereididae
3	Nephtys cirrosa	Animalia	Annelida	Polychaeta	Phyllodocida	Nephtyidae
3	Nephtys kersivalensis	Animalia	Annelida	Polychaeta	Phyllodocida	Nephtyidae
3	Nereiphylla paretti	Animalia	Annelida	Polychaeta	Phyllodocida	Phyllodocidae
3	Pholoe baltica	Animalia	Annelida	Polychaeta	Phyllodocida	Pholoidae
3	Anaitides subulifera	Animalia	Annelida	Polychaeta	Phyllodocida	Phyllodocidae
3	Pionosyllis compacta	Animalia	Annelida	Polychaeta	Phyllodocida	Syllidae
3	Podarkeopsis helgolandica	Animalia	Annelida	Polychaeta	Phyllodocida	Hesionidae
3	Polynoe scolopendrina	Animalia	Annelida	Polychaeta	Phyllodocida	Polynoidae
3	Sphaerodoridium claparedeii	Animalia	Annelida	Polychaeta	Phyllodocida	Sphaerodoridae
3	Sphaerodoropsis baltica	Animalia	Annelida	Polychaeta	Phyllodocida	Sphaerodoridae
3	Glycinde longepapillata	Animalia	Annelida	Polychaeta	Phyllodocida	Goniadidae
3	Gyptis rosea	Animalia	Annelida	Polychaeta	Phyllodocida	Hesionidae
3	Bispira volutacornis	Animalia	Annelida	Polychaeta	Sabellida	Sabellidae
3	Fabriciola baltica	Animalia	Annelida	Polychaeta	Sabellida	Fabriciidae
3	Janua (Dexiospira) pagenstecheri	Animalia	Annelida	Polychaeta	Sabellida	Serpulidae
3	Oriopsis armandi	Animalia	Annelida	Polychaeta	Sabellida	Sabellidae
3	Demonax cambrensis	Animalia	Annelida	Polychaeta	Sabellida	Sabellidae
3	Demonax torulis	Animalia	Annelida	Polychaeta	Sabellida	Sabellidae
3	Perkinsiana rubra	Animalia	Annelida	Polychaeta	Sabellida	Sabellidae
3	Sabellaria alveolata	Animalia	Annelida	Polychaeta	Sabellida	Sabellariidae
3	Spirorbis cuneatus	Animalia	Annelida	Polychaeta	Sabellida	Serpulidae
3	Spirorbis (Laeospira) inornatus	Animalia	Annelida	Polychaeta	Sabellida	Serpulidae
3	Spirorbis (Spirorbis) corallinae	Animalia	Annelida	Polychaeta	Sabellida	Serpulidae
3	Spirorbis (Spirorbis) rupestris	Animalia	Annelida	Polychaeta	Sabellida	Serpulidae
3	Apistobranchus tenuis	Animalia	Annelida	Polychaeta	Spionida	Apistobranchidae
3	Atherospio disticha	Animalia	Annelida	Polychaeta	Spionida	Spionidae
3	Polydora guillei	Animalia	Annelida	Polychaeta	Spionida	Spionidae
3	Prionospio banyulensis	Animalia	Annelida	Polychaeta	Spionida	Spionidae
3	Laonice bahusiensis	Animalia	Annelida	Polychaeta	Spionida	Spionidae
3	Magelona johnstoni	Animalia	Annelida	Polychaeta	Spionida	Magelonidae
3	Magelona wilsoni	Animalia	Annelida	Polychaeta	Spionida	Magelonidae
3	Malacoceros tetraceros	Animalia	Annelida	Polychaeta	Spionida	Spionidae
3	Malacoceros tetracerus	Animalia	Annelida	Polychaeta	Spionida	Spionidae
3	Paraspio decorata	Animalia	Annelida	Polychaeta	Spionida	Spionidae
3	Scolelepis cantabra	Animalia	Annelida	Polychaeta	Spionida	Spionidae
3	Scolelepis foliosus	Animalia	Annelida	Polychaeta	Spionida	Spionidae
3	Scolelepis mesnili	Animalia	Annelida	Polychaeta	Spionida	Spionidae
3	Scolelepis korsuni	Animalia	Annelida	Polychaeta	Spionida	Spionidae
3	Amphitritides gracilis	Animalia	Annelida	Polychaeta	Terebellida	Terebellidae
3	Aphelochaeta multibranchis	Animalia	Annelida	Polychaeta	Terebellida	Cirratulidae
3	Chaetozone christiei	Animalia	Annelida	Polychaeta	Terebellida	Cirratulidae
3	Chaetozone gibber	Animalia	Annelida	Polychaeta	Terebellida	Cirratulidae
3	Chaetozone vivipara	Animalia	Annelida	Polychaeta	Terebellida	Cirratulidae
3	Cirratulus caudatus	Animalia	Annelida	Polychaeta	Terebellida	Cirratulidae
3	Cirratulus incertus	Animalia	Annelida	Polychaeta	Terebellida	Cirratulidae
3	Euthelepus setubalensis	Animalia	Annelida	Polychaeta	Terebellida	Terebellidae
3	Lanassa nordenskioldi	Animalia	Annelida	Polychaeta	Terebellida	Terebellidae
3	Macrochaeta caroli	Animalia	Annelida	Polychaeta	Terebellida	Acrocirridae
3	Macrochaeta helgolandica	Animalia	Annelida	Polychaeta	Terebellida	Acrocirridae
3	Neoamphitrite grayi	Animalia	Annelida	Polychaeta	Terebellida	Terebellidae
3	Parathelepus collaris	Animalia	Annelida	Polychaeta	Terebellida	Terebellidae
3	Polycirrus caliendrum	Animalia	Annelida	Polychaeta	Terebellida	Terebellidae
3	Zatsepinia rittichae	Animalia	Annelida	Polychaeta	Terebellida	Ampharetidae
3	Flabelligera plumosa	Animalia	Annelida	Polychaeta	Terebellida	Flabelligeridae
3	Arenicolides branchialis	Animalia	Annelida	Polychaeta		Arenicolidae
3	Arenicolides ecaudata	Animalia	Annelida	Polychaeta		Arenicolidae
3	Baldia johnstoni	Animalia	Annelida	Polychaeta		Capitellidae
3	Capitella hermaphrodita	Animalia	Annelida	Polychaeta		Capitellidae
3	Clymenura johnstoni	Animalia	Annelida	Polychaeta		Maldanidae
3	Microrbinia linea	Animalia	Annelida	Polychaeta		Orbiniidae
3	Ophelia celtica	Animalia	Annelida	Polychaeta		Opheliidae
3	Ophelia neglecta	Animalia	Annelida	Polychaeta		Opheliidae
3	Ophelia rathkei	Animalia	Annelida	Polychaeta		Opheliidae
3	Orbinia latreillii	Animalia	Annelida	Polychaeta		Orbiniidae
3	Cirrophorus eliasoni	Animalia	Annelida	Polychaeta		Paraonidae
3	Orbinia (Phylo) grubei	Animalia	Annelida	Polychaeta		Orbiniidae
3	Orbinia (Phylo) kupfferi	Animalia	Annelida	Polychaeta		Orbiniidae
3	Polygordius appendiculatus	Animalia	Annelida	Polychaeta		Polygordiidae
3	Polygordius lacteus	Animalia	Annelida	Polychaeta		Polygordiidae
3	Saccocirrus papillocercus	Animalia	Annelida	Polychaeta		Saccocirridae
3	Scalibregma celticum	Animalia	Annelida	Polychaeta		Scalibregmatidae
3	Spinther arcticus	Animalia	Annelida	Polychaeta		Spintheridae
3	Spinther oniscoides	Animalia	Annelida	Polychaeta		Spintheridae
3	Spiochaetopterus bergensis	Animalia	Annelida	Polychaeta		Chaetopteridae
3	Euzonus flabelligerus	Animalia	Annelida	Polychaeta		Opheliidae
3	Myzostoma cirriferum	Animalia	Annelida		Myzostomida	Myzostomatidae
3	Rhombognathides pascens	Animalia	Arthropoda	Arachnida	Trombidiformes	Halacaridae
3	Thalassarachna basteri	Animalia	Arthropoda	Arachnida	Trombidiformes	Halacaridae
3	Strigamia maritima	Animalia	Arthropoda	Chilopoda	Geophilomorpha	Linotaeniidae
3	Neoscolecithrix bidentata	Animalia	Arthropoda	Hexanauplia	Calanoida	Tharybidae
3	Parapontella brevicornis	Animalia	Arthropoda	Hexanauplia	Calanoida	Parapontellidae
3	Tharybis macrophthalma	Animalia	Arthropoda	Hexanauplia	Calanoida	Tharybidae
3	Botachus cylindratus	Animalia	Arthropoda	Hexanauplia	Cyclopoida	Notodelphyidae
3	Metacyclopina brevisetosa	Animalia	Arthropoda	Hexanauplia	Cyclopoida	Psammocyclopinidae
3	Ameira minuta	Animalia	Arthropoda	Hexanauplia	Harpacticoida	Ameiridae
3	Ameira pusilla	Animalia	Arthropoda	Hexanauplia	Harpacticoida	Ameiridae
3	Ameiropsis brevicornis	Animalia	Arthropoda	Hexanauplia	Harpacticoida	Ameiridae
3	Ameiropsis mixta	Animalia	Arthropoda	Hexanauplia	Harpacticoida	Ameiridae
3	Amphiascoides limicolus	Animalia	Arthropoda	Hexanauplia	Harpacticoida	Miraciidae
3	Ancorabolus mirabilis	Animalia	Arthropoda	Hexanauplia	Harpacticoida	Ancorabolidae
3	Anoplosoma sordidum	Animalia	Arthropoda	Hexanauplia	Harpacticoida	Ameiridae
3	Apodopsyllus littoralis	Animalia	Arthropoda	Hexanauplia	Harpacticoida	Paramesochridae
3	Apodopsyllus spinipes	Animalia	Arthropoda	Hexanauplia	Harpacticoida	Paramesochridae
3	Arenocaris bifida	Animalia	Arthropoda	Hexanauplia	Harpacticoida	Leptastacidae
3	Arenosetella tenuissima	Animalia	Arthropoda	Hexanauplia	Harpacticoida	Ectinosomatidae
3	Asellopsis hispida	Animalia	Arthropoda	Hexanauplia	Harpacticoida	Laophontidae
3	Asellopsis intermedia	Animalia	Arthropoda	Hexanauplia	Harpacticoida	Laophontidae
3	Ceratonotus pectinatus pectinatus	Animalia	Arthropoda	Hexanauplia	Harpacticoida	Ancorabolidae
3	Cervinia bradyi	Animalia	Arthropoda	Hexanauplia	Harpacticoida	Aegisthidae
3	Cerviniopsis clavicornis	Animalia	Arthropoda	Hexanauplia	Harpacticoida	Aegisthidae
3	Esola bulligera	Animalia	Arthropoda	Hexanauplia	Harpacticoida	Laophontidae
3	Cylindropsyllus remanei	Animalia	Arthropoda	Hexanauplia	Harpacticoida	Cylindropsyllidae
3	Dactylopusia neglecta	Animalia	Arthropoda	Hexanauplia	Harpacticoida	Dactylopusiidae
3	Diarthrodella secunda secunda	Animalia	Arthropoda	Hexanauplia	Harpacticoida	Paramesochridae
3	Diarthrodes nobilis	Animalia	Arthropoda	Hexanauplia	Harpacticoida	Dactylopusiidae
3	Echinopsyllus normani	Animalia	Arthropoda	Hexanauplia	Harpacticoida	Ancorabolidae
3	Ectinosoma tenuipes	Animalia	Arthropoda	Hexanauplia	Harpacticoida	Ectinosomatidae
3	Kliopsyllus coelebs	Animalia	Arthropoda	Hexanauplia	Harpacticoida	Paramesochridae
3	Kliopsyllus constrictus constrictus	Animalia	Arthropoda	Hexanauplia	Harpacticoida	Paramesochridae
3	Kliopsyllus paraholsaticus	Animalia	Arthropoda	Hexanauplia	Harpacticoida	Paramesochridae
3	Enhydrosoma gariensis	Animalia	Arthropoda	Hexanauplia	Harpacticoida	Cletodidae
3	Enhydrosoma sarsi	Animalia	Arthropoda	Hexanauplia	Harpacticoida	Cletodidae
3	Eucanuella spinifera	Animalia	Arthropoda	Hexanauplia	Harpacticoida	Aegisthidae
3	Evansula pygmaea	Animalia	Arthropoda	Hexanauplia	Harpacticoida	Cylindropsyllidae
3	Ameira tenella	Animalia	Arthropoda	Hexanauplia	Harpacticoida	Ameiridae
3	Ameira brevipes	Animalia	Arthropoda	Hexanauplia	Harpacticoida	Ameiridae
3	Halectinosoma canaliculatum	Animalia	Arthropoda	Hexanauplia	Harpacticoida	Ectinosomatidae
3	Halectinosoma chrystalli	Animalia	Arthropoda	Hexanauplia	Harpacticoida	Ectinosomatidae
3	Halectinosoma distinctum	Animalia	Arthropoda	Hexanauplia	Harpacticoida	Ectinosomatidae
3	Halectinosoma herdmani	Animalia	Arthropoda	Hexanauplia	Harpacticoida	Ectinosomatidae
3	Haloschizopera bulbifera	Animalia	Arthropoda	Hexanauplia	Harpacticoida	Miraciidae
3	Haloschizopera pygmaea	Animalia	Arthropoda	Hexanauplia	Harpacticoida	Miraciidae
3	Harpacticus flexus	Animalia	Arthropoda	Hexanauplia	Harpacticoida	Harpacticidae
3	Heteropsyllus major	Animalia	Arthropoda	Hexanauplia	Harpacticoida	Canthocamptidae
3	Idyanthe pusilla	Animalia	Arthropoda	Hexanauplia	Harpacticoida	Idyanthidae
3	Idyella exigua	Animalia	Arthropoda	Hexanauplia	Harpacticoida	Idyanthidae
3	Idyella major	Animalia	Arthropoda	Hexanauplia	Harpacticoida	Idyanthidae
3	Idyella pallidula	Animalia	Arthropoda	Hexanauplia	Harpacticoida	Idyanthidae
3	Idyellopsis typica	Animalia	Arthropoda	Hexanauplia	Harpacticoida	Idyanthidae
3	Laophonte elongata elongata	Animalia	Arthropoda	Hexanauplia	Harpacticoida	Laophontidae
3	Laophonte inopinata	Animalia	Arthropoda	Hexanauplia	Harpacticoida	Laophontidae
3	Laophonte thoracica	Animalia	Arthropoda	Hexanauplia	Harpacticoida	Laophontidae
3	Leptastacus laticaudatus	Animalia	Arthropoda	Hexanauplia	Harpacticoida	Leptastacidae
3	Interleptomesochra eulitoralis	Animalia	Arthropoda	Hexanauplia	Harpacticoida	Ameiridae
3	Interleptomesochra tenuicornis	Animalia	Arthropoda	Hexanauplia	Harpacticoida	Ameiridae
3	Leptopontia curvicauda	Animalia	Arthropoda	Hexanauplia	Harpacticoida	Leptopontiidae
3	Longipedia minor	Animalia	Arthropoda	Hexanauplia	Harpacticoida	Longipediidae
3	Longipedia scotti	Animalia	Arthropoda	Hexanauplia	Harpacticoida	Longipediidae
3	Malacopsyllus fragilis	Animalia	Arthropoda	Hexanauplia	Harpacticoida	Ameiridae
3	Mesochra lilljeborgii	Animalia	Arthropoda	Hexanauplia	Harpacticoida	Canthocamptidae
3	Mesocletodes fladensis	Animalia	Arthropoda	Hexanauplia	Harpacticoida	Argestidae
3	Microarthridion fallax	Animalia	Arthropoda	Hexanauplia	Harpacticoida	Tachidiidae
3	Noodtiella iscensis	Animalia	Arthropoda	Hexanauplia	Harpacticoida	Ectinosomatidae
3	Normanella minuta	Animalia	Arthropoda	Hexanauplia	Harpacticoida	Normanellidae
3	Paralaophonte congenera	Animalia	Arthropoda	Hexanauplia	Harpacticoida	Laophontidae
3	Paraleptastacus espinulatus	Animalia	Arthropoda	Hexanauplia	Harpacticoida	Leptastacidae
3	Paraleptastacus holsaticus	Animalia	Arthropoda	Hexanauplia	Harpacticoida	Leptastacidae
3	Paraleptastacus moorei	Animalia	Arthropoda	Hexanauplia	Harpacticoida	Leptastacidae
3	Paraleptastacus spinicaudus	Animalia	Arthropoda	Hexanauplia	Harpacticoida	Leptastacidae
3	Paramesochra mielkei	Animalia	Arthropoda	Hexanauplia	Harpacticoida	Paramesochridae
3	Paramphiascella vararensis	Animalia	Arthropoda	Hexanauplia	Harpacticoida	Miraciidae
3	Paramphiascoides vararensis	Animalia	Arthropoda	Hexanauplia	Harpacticoida	Miraciidae
3	Parategastes sphaericus	Animalia	Arthropoda	Hexanauplia	Harpacticoida	Tegastidae
3	Paronychocamptus curticaudatus	Animalia	Arthropoda	Hexanauplia	Harpacticoida	Laophontidae
3	Paronychocamptus nanus	Animalia	Arthropoda	Hexanauplia	Harpacticoida	Laophontidae
3	Proameira echinipes	Animalia	Arthropoda	Hexanauplia	Harpacticoida	Ameiridae
3	Proameira hiddensoensis	Animalia	Arthropoda	Hexanauplia	Harpacticoida	Ameiridae
3	Protopsammotopa norvegica	Animalia	Arthropoda	Hexanauplia	Harpacticoida	Miraciidae
3	Psammis longisetosa	Animalia	Arthropoda	Hexanauplia	Harpacticoida	Pseudotachidiidae
3	Psammotopa phyllosetosa	Animalia	Arthropoda	Hexanauplia	Harpacticoida	Miraciidae
3	Pseudameira crassicornis	Animalia	Arthropoda	Hexanauplia	Harpacticoida	Ameiridae
3	Pseudameira mixta mixta	Animalia	Arthropoda	Hexanauplia	Harpacticoida	Ameiridae
3	Pseudameira perplexa	Animalia	Arthropoda	Hexanauplia	Harpacticoida	Ameiridae
3	Pseudamphiascopsis herdmani	Animalia	Arthropoda	Hexanauplia	Harpacticoida	Miraciidae
3	Pseudobradya beduina beduina	Animalia	Arthropoda	Hexanauplia	Harpacticoida	Ectinosomatidae
3	Pseudobradya pulchella	Animalia	Arthropoda	Hexanauplia	Harpacticoida	Ectinosomatidae
3	Pseudomesochra longifurcata	Animalia	Arthropoda	Hexanauplia	Harpacticoida	Pseudotachidiidae
3	Pseudonychocamptus koreni	Animalia	Arthropoda	Hexanauplia	Harpacticoida	Laophontidae
3	Pseudotachidius coronatus	Animalia	Arthropoda	Hexanauplia	Harpacticoida	Pseudotachidiidae
3	Pusillargillus nixe	Animalia	Arthropoda	Hexanauplia	Harpacticoida	Harpacticoida incertae sedis
3	Remanea arenicola	Animalia	Arthropoda	Hexanauplia	Harpacticoida	Paramesochridae
3	Rhizothrix minuta	Animalia	Arthropoda	Hexanauplia	Harpacticoida	Rhizotrichidae
3	Rhizothrix reducta reducta	Animalia	Arthropoda	Hexanauplia	Harpacticoida	Rhizotrichidae
3	Sarsameira exilis	Animalia	Arthropoda	Hexanauplia	Harpacticoida	Ameiridae
3	Sarsameira parva	Animalia	Arthropoda	Hexanauplia	Harpacticoida	Ameiridae
3	Sicameira leptoderma	Animalia	Arthropoda	Hexanauplia	Harpacticoida	Ameiridae
3	Enhydrosoma curvirostre	Animalia	Arthropoda	Hexanauplia	Harpacticoida	Cletodidae
3	Stenocaris kliei	Animalia	Arthropoda	Hexanauplia	Harpacticoida	Canthocamptidae
3	Stenocopia longicaudata longicaudata	Animalia	Arthropoda	Hexanauplia	Harpacticoida	Ameiridae
3	Stenocopia setosa	Animalia	Arthropoda	Hexanauplia	Harpacticoida	Ameiridae
3	Tachidiella minuta	Animalia	Arthropoda	Hexanauplia	Harpacticoida	Idyanthidae
3	Tachidiopsis cyclopoides	Animalia	Arthropoda	Hexanauplia	Harpacticoida	Neobradyidae
3	Thompsonula hyaenae	Animalia	Arthropoda	Hexanauplia	Harpacticoida	Thompsonulidae
3	Tigriopus brevicornis	Animalia	Arthropoda	Hexanauplia	Harpacticoida	Harpacticidae
3	Vermicaris minuta	Animalia	Arthropoda	Hexanauplia	Harpacticoida	Cylindropsyllidae
3	Scottopsyllus (Intermedopsyllus) intermedius	Animalia	Arthropoda	Hexanauplia	Harpacticoida	Paramesochridae
3	Scottopsyllus (Wellsopsyllus) gigas	Animalia	Arthropoda	Hexanauplia	Harpacticoida	Paramesochridae
3	Zosime major	Animalia	Arthropoda	Hexanauplia	Harpacticoida	Zosimeidae
3	Zosime valida	Animalia	Arthropoda	Hexanauplia	Harpacticoida	Zosimeidae
3	Peltogastrella sulcata	Animalia	Arthropoda	Hexanauplia	Kentrogonida	Peltogastridae
3	Sacculina carcini	Animalia	Arthropoda	Hexanauplia	Kentrogonida	Sacculinidae
3	Monstrilla longicornis	Animalia	Arthropoda	Hexanauplia	Monstrilloida	Monstrillidae
3	Doridicola agilis	Animalia	Arthropoda	Hexanauplia	Poecilostomatoida	Rhynchomolgidae
3	Hersiliodes latericia	Animalia	Arthropoda	Hexanauplia	Poecilostomatoida	Clausidiidae
3	Mytilicola intestinalis	Animalia	Arthropoda	Hexanauplia	Poecilostomatoida	Mytilicolidae
3	Sabelliphilus elongatus	Animalia	Arthropoda	Hexanauplia	Poecilostomatoida	Sabelliphilidae
3	Congericola pallida	Animalia	Arthropoda	Hexanauplia	Siphonostomatoida	Hatschekiidae
3	Lepeophtheirus pectoralis	Animalia	Arthropoda	Hexanauplia	Siphonostomatoida	Caligidae
3	Microdajus langi	Animalia	Arthropoda	Hexanauplia		Microdajidae
3	Petrobius maritimus	Animalia	Arthropoda	Insecta	Archaeognatha	Machilidae
3	Bembidion (Cillenus) laterale	Animalia	Arthropoda	Insecta	Coleoptera	Carabidae
3	Chironomus salinarius	Animalia	Arthropoda	Insecta	Diptera	Chironomidae
3	Acidostoma laticorne	Animalia	Arthropoda	Malacostraca	Amphipoda	Acidostomatidae
3	Acidostoma nodiferum	Animalia	Arthropoda	Malacostraca	Amphipoda	Acidostomatidae
3	Allomelita pellucida	Animalia	Arthropoda	Malacostraca	Amphipoda	Melitidae
3	Amphilochoides serratipes	Animalia	Arthropoda	Malacostraca	Amphipoda	Amphilochidae
3	Ceradocus semiserratus	Animalia	Arthropoda	Malacostraca	Amphipoda	Maeridae
3	Apherusa clevei	Animalia	Arthropoda	Malacostraca	Amphipoda	Calliopiidae
3	Apherusa ovalipes	Animalia	Arthropoda	Malacostraca	Amphipoda	Calliopiidae
3	Austrosyrrhoe fimbriatus	Animalia	Arthropoda	Malacostraca	Amphipoda	Synopiidae
3	Autonoe denticarpus	Animalia	Arthropoda	Malacostraca	Amphipoda	Aoridae
3	Autonoe longipes	Animalia	Arthropoda	Malacostraca	Amphipoda	Aoridae
3	Bathyporeia elegans	Animalia	Arthropoda	Malacostraca	Amphipoda	Bathyporeiidae
3	Bathyporeia nana	Animalia	Arthropoda	Malacostraca	Amphipoda	Bathyporeiidae
3	Bathyporeia pelagica	Animalia	Arthropoda	Malacostraca	Amphipoda	Bathyporeiidae
3	Bathyporeia sarsi	Animalia	Arthropoda	Malacostraca	Amphipoda	Bathyporeiidae
3	Bathyporeia tenuipes	Animalia	Arthropoda	Malacostraca	Amphipoda	Bathyporeiidae
3	Pseudorchestoidea brito	Animalia	Arthropoda	Malacostraca	Amphipoda	Talitridae
3	Bruzelia typica	Animalia	Arthropoda	Malacostraca	Amphipoda	Synopiidae
3	Caprella fretensis	Animalia	Arthropoda	Malacostraca	Amphipoda	Caprellidae
3	Caprella tuberculata	Animalia	Arthropoda	Malacostraca	Amphipoda	Caprellidae
3	Corophium curvispinum	Animalia	Arthropoda	Malacostraca	Amphipoda	Corophiidae
3	Corophium arenarium	Animalia	Arthropoda	Malacostraca	Amphipoda	Corophiidae
3	Corophium multisetosum	Animalia	Arthropoda	Malacostraca	Amphipoda	Corophiidae
3	Cressa dubia	Animalia	Arthropoda	Malacostraca	Amphipoda	Cressidae
3	Chaetogammarus pirloti	Animalia	Arthropoda	Malacostraca	Amphipoda	Gammaridae
3	Echinogammarus stoerensis	Animalia	Arthropoda	Malacostraca	Amphipoda	Gammaridae
3	Euonyx chelatus	Animalia	Arthropoda	Malacostraca	Amphipoda	Uristidae
3	Gammarus chevreuxi	Animalia	Arthropoda	Malacostraca	Amphipoda	Gammaridae
3	Hyale stebbingi	Animalia	Arthropoda	Malacostraca	Amphipoda	Hyalidae
3	Ichnopus spinicornis	Animalia	Arthropoda	Malacostraca	Amphipoda	Uristidae
3	Iphimedia eblanae	Animalia	Arthropoda	Malacostraca	Amphipoda	Iphimediidae
3	Iphimedia obesa	Animalia	Arthropoda	Malacostraca	Amphipoda	Iphimediidae
3	Iphimedia perplexa	Animalia	Arthropoda	Malacostraca	Amphipoda	Iphimediidae
3	Iphimedia spatula	Animalia	Arthropoda	Malacostraca	Amphipoda	Iphimediidae
3	Jassa pusilla	Animalia	Arthropoda	Malacostraca	Amphipoda	Ischyroceridae
3	Lepidepecreum longicornis	Animalia	Arthropoda	Malacostraca	Amphipoda	Lysianassidae
3	Leptocheirus hirsutimanus	Animalia	Arthropoda	Malacostraca	Amphipoda	Corophiidae
3	Leucothoe procera	Animalia	Arthropoda	Malacostraca	Amphipoda	Leucothoidae
3	Maerella tenuimana	Animalia	Arthropoda	Malacostraca	Amphipoda	Maeridae
3	Gammaropsis cornuta	Animalia	Arthropoda	Malacostraca	Amphipoda	Photidae
3	Metaphoxus pectinatus	Animalia	Arthropoda	Malacostraca	Amphipoda	Phoxocephalidae
3	Metopa latimana	Animalia	Arthropoda	Malacostraca	Amphipoda	Stenothoidae
3	Nannonyx goesi	Animalia	Arthropoda	Malacostraca	Amphipoda	Lysianassidae
3	Normanion sarsi	Animalia	Arthropoda	Malacostraca	Amphipoda	Opisidae
3	Atylus falcatus	Animalia	Arthropoda	Malacostraca	Amphipoda	Atylidae
3	Paramphilochoides intermedius	Animalia	Arthropoda	Malacostraca	Amphipoda	Amphilochidae
3	Parapleustes assimilis	Animalia	Arthropoda	Malacostraca	Amphipoda	Pleustidae
3	Pariambus typicus	Animalia	Arthropoda	Malacostraca	Amphipoda	Caprellidae
3	Parvipalpus capillaceus	Animalia	Arthropoda	Malacostraca	Amphipoda	Caprellidae
3	Peltocoxa brevirostris	Animalia	Arthropoda	Malacostraca	Amphipoda	Cyproideidae
3	Phtisica acaudata	Animalia	Arthropoda	Malacostraca	Amphipoda	Caprellidae
3	Rhachotropis rostrata	Animalia	Arthropoda	Malacostraca	Amphipoda	Eusiridae
3	Socarnes erythrophthalmus	Animalia	Arthropoda	Malacostraca	Amphipoda	Lysianassidae
3	Socarnes filicornis	Animalia	Arthropoda	Malacostraca	Amphipoda	Lysianassidae
3	Stegocephaloides christianiensis	Animalia	Arthropoda	Malacostraca	Amphipoda	Stegocephalidae
3	Stenopleustes nodifera	Animalia	Arthropoda	Malacostraca	Amphipoda	Pleustidae
3	Synchelidium intermedium	Animalia	Arthropoda	Malacostraca	Amphipoda	Oedicerotidae
3	Urothoe brevicornis	Animalia	Arthropoda	Malacostraca	Amphipoda	Urothoidae
3	Urothoe marina	Animalia	Arthropoda	Malacostraca	Amphipoda	Urothoidae
3	Urothoe poseidonis	Animalia	Arthropoda	Malacostraca	Amphipoda	Urothoidae
3	Ampithoe gammaroides	Animalia	Arthropoda	Malacostraca	Amphipoda	Ampithoidae
3	Echinogammarus planicrurus	Animalia	Arthropoda	Malacostraca	Amphipoda	Gammaridae
3	Hyale pontica	Animalia	Arthropoda	Malacostraca	Amphipoda	Hyalidae
3	Cumopsis fagei	Animalia	Arthropoda	Malacostraca	Cumacea	Bodotriidae
3	Cumopsis goodsir	Animalia	Arthropoda	Malacostraca	Cumacea	Bodotriidae
3	Cumopsis longipes	Animalia	Arthropoda	Malacostraca	Cumacea	Bodotriidae
3	Diastylis boecki	Animalia	Arthropoda	Malacostraca	Cumacea	Diastylidae
3	Hemilamprops rosea	Animalia	Arthropoda	Malacostraca	Cumacea	Lampropidae
3	Lamprops fasciatus	Animalia	Arthropoda	Malacostraca	Cumacea	Lampropidae
3	Monopseudocuma gilsoni	Animalia	Arthropoda	Malacostraca	Cumacea	Pseudocumatidae
3	Pseudocuma (Pseudocuma) gilsoni	Animalia	Arthropoda	Malacostraca	Cumacea	Pseudocumatidae
3	Pseudocuma (Pseudocuma) longicorne	Animalia	Arthropoda	Malacostraca	Cumacea	Pseudocumatidae
3	Pseudocuma similis	Animalia	Arthropoda	Malacostraca	Cumacea	Pseudocumatidae
3	Anapagurus chiroacanthus	Animalia	Arthropoda	Malacostraca	Decapoda	Paguridae
3	Asthenognathus atlanticus	Animalia	Arthropoda	Malacostraca	Decapoda	Varunidae
3	Eurynome spinosa	Animalia	Arthropoda	Malacostraca	Decapoda	Majidae
3	Hippolyte varians	Animalia	Arthropoda	Malacostraca	Decapoda	Hippolytidae
3	Liocarcinus marmoreus	Animalia	Arthropoda	Malacostraca	Decapoda	Polybiidae
3	Macropodia deflexa	Animalia	Arthropoda	Malacostraca	Decapoda	Inachidae
3	Macropodia parva	Animalia	Arthropoda	Malacostraca	Decapoda	Inachidae
3	Pagurus carneus	Animalia	Arthropoda	Malacostraca	Decapoda	Paguridae
3	Palaemon longirostris	Animalia	Arthropoda	Malacostraca	Decapoda	Palaemonidae
3	Palaemonetes varians	Animalia	Arthropoda	Malacostraca	Decapoda	Palaemonidae
3	Philocheras bispinosus	Animalia	Arthropoda	Malacostraca	Decapoda	Crangonidae
3	Philocheras fasciatus	Animalia	Arthropoda	Malacostraca	Decapoda	Crangonidae
3	Polybius henslowii	Animalia	Arthropoda	Malacostraca	Decapoda	Polybiidae
3	Processa parva	Animalia	Arthropoda	Malacostraca	Decapoda	Processidae
3	Upogebia stellata	Animalia	Arthropoda	Malacostraca	Decapoda	Upogebiidae
3	Athanus nitescens	Animalia	Arthropoda	Malacostraca	Decapoda	Alpheidae
3	Armadillidium album	Animalia	Arthropoda	Malacostraca	Isopoda	Armadillidiidae
3	Astacilla danmoniensis	Animalia	Arthropoda	Malacostraca	Isopoda	Arcturidae
3	Athelges paguri	Animalia	Arthropoda	Malacostraca	Isopoda	Bopyridae
3	Dendromunna compsa	Animalia	Arthropoda	Malacostraca	Isopoda	Dendrotionidae
3	Eurydice affinis	Animalia	Arthropoda	Malacostraca	Isopoda	Cirolanidae
3	Janiropsis breviremis	Animalia	Arthropoda	Malacostraca	Isopoda	Janiridae
3	Idotea linearis	Animalia	Arthropoda	Malacostraca	Isopoda	Idoteidae
3	Idotea pelagica	Animalia	Arthropoda	Malacostraca	Isopoda	Idoteidae
3	Ione thoracica	Animalia	Arthropoda	Malacostraca	Isopoda	Ionidae
3	Jaera (Jaera) forsmani	Animalia	Arthropoda	Malacostraca	Isopoda	Janiridae
3	Jaera (Jaera) nordmanni	Animalia	Arthropoda	Malacostraca	Isopoda	Janiridae
3	Joeropsis brevicornis brevicornis	Animalia	Arthropoda	Malacostraca	Isopoda	Joeropsididae
3	Lekanesphaera rugicauda	Animalia	Arthropoda	Malacostraca	Isopoda	Sphaeromatidae
3	Munna minuta	Animalia	Arthropoda	Malacostraca	Isopoda	Munnidae
3	Paragnathia formica	Animalia	Arthropoda	Malacostraca	Isopoda	Gnathiidae
3	Paramunna bilobata	Animalia	Arthropoda	Malacostraca	Isopoda	Paramunnidae
3	Pleurocrypta galateae	Animalia	Arthropoda	Malacostraca	Isopoda	Bopyridae
3	Pleurocrypta longibranchiata	Animalia	Arthropoda	Malacostraca	Isopoda	Bopyridae
3	Proasellus meridianus	Animalia	Arthropoda	Malacostraca	Isopoda	Asellidae
3	Pseudarachna hirsuta	Animalia	Arthropoda	Malacostraca	Isopoda	Munnopsidae
3	Pseudione hyndmanni	Animalia	Arthropoda	Malacostraca	Isopoda	Bopyridae
3	Synisoma lancifer	Animalia	Arthropoda	Malacostraca	Isopoda	Idoteidae
3	Astacilla thoracica	Animalia	Arthropoda	Malacostraca	Isopoda	Arcturidae
3	Munna brandti	Animalia	Arthropoda	Malacostraca	Isopoda	Munnidae
3	Nebalia herbstii	Animalia	Arthropoda	Malacostraca	Leptostraca	Nebaliidae
3	Acanthomysis longicornis	Animalia	Arthropoda	Malacostraca	Mysida	Mysidae
3	Boreomysis megalops	Animalia	Arthropoda	Malacostraca	Mysida	Mysidae
3	Erythrops serrata	Animalia	Arthropoda	Malacostraca	Mysida	Mysidae
3	Gastrosaccus lobatus	Animalia	Arthropoda	Malacostraca	Mysida	Mysidae
3	Leptomysis gracilis	Animalia	Arthropoda	Malacostraca	Mysida	Mysidae
3	Leptomysis lingvura	Animalia	Arthropoda	Malacostraca	Mysida	Mysidae
3	Leptomysis mediterranea	Animalia	Arthropoda	Malacostraca	Mysida	Mysidae
3	Mysidopsis angusta	Animalia	Arthropoda	Malacostraca	Mysida	Mysidae
3	Mysidopsis didelphys	Animalia	Arthropoda	Malacostraca	Mysida	Mysidae
3	Mysidopsis gibbosa	Animalia	Arthropoda	Malacostraca	Mysida	Mysidae
3	Praunus inermis	Animalia	Arthropoda	Malacostraca	Mysida	Mysidae
3	Praunus neglectus	Animalia	Arthropoda	Malacostraca	Mysida	Mysidae
3	Schistomysis kervillei	Animalia	Arthropoda	Malacostraca	Mysida	Mysidae
3	Schistomysis ornata	Animalia	Arthropoda	Malacostraca	Mysida	Mysidae
3	Schistomysis spiritus	Animalia	Arthropoda	Malacostraca	Mysida	Mysidae
3	Siriella jaltensis	Animalia	Arthropoda	Malacostraca	Mysida	Mysidae
3	Siriella norvegica	Animalia	Arthropoda	Malacostraca	Mysida	Mysidae
3	Anarthrura simplex	Animalia	Arthropoda	Malacostraca	Tanaidacea	Anarthruridae
3	Haplocope angusta	Animalia	Arthropoda	Malacostraca	Tanaidacea	Colletteidae
3	Heterotanais oerstedi	Animalia	Arthropoda	Malacostraca	Tanaidacea	Leptocheliidae
3	Leptognathia paramanca	Animalia	Arthropoda	Malacostraca	Tanaidacea	Leptognathiidae
3	Pseudotanais (Pseudotanais) jonesi	Animalia	Arthropoda	Malacostraca	Tanaidacea	Pseudotanaidae
3	Tanaopsis graciloides	Animalia	Arthropoda	Malacostraca	Tanaidacea	Tanaopsidae
3	Apseudes latreillii	Animalia	Arthropoda	Malacostraca	Tanaidacea	Apseudidae
3	Euphilomedes interpuncta	Animalia	Arthropoda	Ostracoda	Myodocopida	Philomedidae
3	Prionotoleberis norvegica	Animalia	Arthropoda	Ostracoda	Myodocopida	Cylindroleberididae
3	Cyprideis torosa	Animalia	Arthropoda	Ostracoda	Podocopida	Cytherideidae
3	Achelia hispida	Animalia	Arthropoda	Pycnogonida	Pantopoda	Ammotheidae
3	Achelia laevis	Animalia	Arthropoda	Pycnogonida	Pantopoda	Ammotheidae
3	Ammothella longipes	Animalia	Arthropoda	Pycnogonida	Pantopoda	Ammotheidae
3	Anoplodactylus angulatus	Animalia	Arthropoda	Pycnogonida	Pantopoda	Phoxichilidiidae
3	Anoplodactylus virescens	Animalia	Arthropoda	Pycnogonida	Pantopoda	Phoxichilidiidae
3	Endeis charybdaea	Animalia	Arthropoda	Pycnogonida	Pantopoda	Endeidae
3	Nymphon hirtum	Animalia	Arthropoda	Pycnogonida	Pantopoda	Nymphonidae
3	Nymphon gracile	Animalia	Arthropoda	Pycnogonida	Pantopoda	Nymphonidae
3	Alderina imbellis	Animalia	Bryozoa	Gymnolaemata	Cheilostomatida	Calloporidae
3	Bugula calathus	Animalia	Bryozoa	Gymnolaemata	Cheilostomatida	Bugulidae
3	Bugula turbinata	Animalia	Bryozoa	Gymnolaemata	Cheilostomatida	Bugulidae
3	Callopora rylandi	Animalia	Bryozoa	Gymnolaemata	Cheilostomatida	Calloporidae
3	Cellaria salicornioides	Animalia	Bryozoa	Gymnolaemata	Cheilostomatida	Cellariidae
3	Celleporina decipiens	Animalia	Bryozoa	Gymnolaemata	Cheilostomatida	Celleporidae
3	Chartella papyracea	Animalia	Bryozoa	Gymnolaemata	Cheilostomatida	Flustridae
3	Scrupocellaria reptans	Animalia	Bryozoa	Gymnolaemata	Cheilostomatida	Candidae
3	Crassimarginatella solidula	Animalia	Bryozoa	Gymnolaemata	Cheilostomatida	Calloporidae
3	Bugula plumosa	Animalia	Bryozoa	Gymnolaemata	Cheilostomatida	Bugulidae
3	Escharella labiosa	Animalia	Bryozoa	Gymnolaemata	Cheilostomatida	Romancheinidae
3	Escharella laqueata	Animalia	Bryozoa	Gymnolaemata	Cheilostomatida	Romancheinidae
3	Escharella variolosa	Animalia	Bryozoa	Gymnolaemata	Cheilostomatida	Romancheinidae
3	Escharina johnstoni	Animalia	Bryozoa	Gymnolaemata	Cheilostomatida	Escharinidae
3	Escharina vulgaris	Animalia	Bryozoa	Gymnolaemata	Cheilostomatida	Escharinidae
3	Escharoides mamillata	Animalia	Bryozoa	Gymnolaemata	Cheilostomatida	Exochellidae
3	Hagiosynodos latus	Animalia	Bryozoa	Gymnolaemata	Cheilostomatida	Cheiloporinidae
3	Haplopoma graniferum	Animalia	Bryozoa	Gymnolaemata	Cheilostomatida	Haplopomidae
3	Haplopoma impressum	Animalia	Bryozoa	Gymnolaemata	Cheilostomatida	Haplopomidae
3	Hincksina flustroides	Animalia	Bryozoa	Gymnolaemata	Cheilostomatida	Flustridae
3	Hippoporina pertusa	Animalia	Bryozoa	Gymnolaemata	Cheilostomatida	Bitectiporidae
3	Lagenipora lepralioides	Animalia	Bryozoa	Gymnolaemata	Cheilostomatida	Celleporidae
3	Membraniporella nitida	Animalia	Bryozoa	Gymnolaemata	Cheilostomatida	Cribrilinidae
3	Neolagenipora collaris	Animalia	Bryozoa	Gymnolaemata	Cheilostomatida	Romancheinidae
3	Omalosecosa ramulosa	Animalia	Bryozoa	Gymnolaemata	Cheilostomatida	Celleporidae
3	Umbonula littoralis	Animalia	Bryozoa	Gymnolaemata	Cheilostomatida	Umbonulidae
3	Palmicellaria elegans	Animalia	Bryozoa	Gymnolaemata	Cheilostomatida	Celleporidae
3	Phaeostachys spinifera	Animalia	Bryozoa	Gymnolaemata	Cheilostomatida	Escharinidae
3	Phylactella labrosa	Animalia	Bryozoa	Gymnolaemata	Cheilostomatida	Smittinidae
3	Prenantia cheilostoma	Animalia	Bryozoa	Gymnolaemata	Cheilostomatida	Smittinidae
3	Puellina venusta	Animalia	Bryozoa	Gymnolaemata	Cheilostomatida	Cribrilinidae
3	Rhynchozoon bispinosum	Animalia	Bryozoa	Gymnolaemata	Cheilostomatida	Phidoloporidae
3	Schizobrachiella sanguinea	Animalia	Bryozoa	Gymnolaemata	Cheilostomatida	Schizoporellidae
3	Schizomavella hastata	Animalia	Bryozoa	Gymnolaemata	Cheilostomatida	Bitectiporidae
3	Schizomavella linearis	Animalia	Bryozoa	Gymnolaemata	Cheilostomatida	Bitectiporidae
3	Schizomavella sarniensis	Animalia	Bryozoa	Gymnolaemata	Cheilostomatida	Bitectiporidae
3	Schizoporella dunkeri	Animalia	Bryozoa	Gymnolaemata	Cheilostomatida	Schizoporellidae
3	Scrupocellaria scrupea	Animalia	Bryozoa	Gymnolaemata	Cheilostomatida	Candidae
3	Scrupocellaria scruposa	Animalia	Bryozoa	Gymnolaemata	Cheilostomatida	Candidae
3	Smittina affinis	Animalia	Bryozoa	Gymnolaemata	Cheilostomatida	Smittinidae
3	Macropsis hobberi	Animalia	Bryozoa	Gymnolaemata	Cheilostomatida	Macroporidae
3	Scupocellaria scruposa	Animalia	Bryozoa	Gymnolaemata	Cheilostomatida	Candidae
3	Alcyonidium albidum	Animalia	Bryozoa	Gymnolaemata	Ctenostomatida	Alcyonidiidae
3	Alcyonidium cellarioides	Animalia	Bryozoa	Gymnolaemata	Ctenostomatida	Alcyonidiidae
3	Bowerbankia citrina	Animalia	Bryozoa	Gymnolaemata	Ctenostomatida	Vesiculariidae
3	Bowerbankia gracillima	Animalia	Bryozoa	Gymnolaemata	Ctenostomatida	Vesiculariidae
3	Amathia lendigera	Animalia	Bryozoa	Gymnolaemata	Ctenostomatida	Vesiculariidae
3	Bowerbankia pustulosa	Animalia	Bryozoa	Gymnolaemata	Ctenostomatida	Vesiculariidae
3	Arachnidium clavatum	Animalia	Bryozoa	Gymnolaemata	Ctenostomatida	Arachnidiidae
3	Arachnidium fibrosum	Animalia	Bryozoa	Gymnolaemata	Ctenostomatida	Arachnidiidae
3	Farrella repens	Animalia	Bryozoa	Gymnolaemata	Ctenostomatida	Farrellidae
3	Nolella dilatata	Animalia	Bryozoa	Gymnolaemata	Ctenostomatida	Nolellidae
3	Triticella flava	Animalia	Bryozoa	Gymnolaemata	Ctenostomatida	Triticellidae
3	Vesicularia spinosa	Animalia	Bryozoa	Gymnolaemata	Ctenostomatida	Vesiculariidae
3	Annectocyma major	Animalia	Bryozoa	Stenolaemata	Cyclostomatida	Annectocymidae
3	Coronopora truncata	Animalia	Bryozoa	Stenolaemata	Cyclostomatida	Lichenoporidae
3	Crisia ramosa	Animalia	Bryozoa	Stenolaemata	Cyclostomatida	Crisiidae
3	Filicrisia geniculata	Animalia	Bryozoa	Stenolaemata	Cyclostomatida	Crisiidae
3	Eurystrotos compacta	Animalia	Bryozoa	Stenolaemata	Cyclostomatida	Oncousoeciidae
3	Oncousoecia dilatans	Animalia	Bryozoa	Stenolaemata	Cyclostomatida	Oncousoeciidae
3	Tubulipora penicillata	Animalia	Bryozoa	Stenolaemata	Cyclostomatida	Tubuliporidae
3	Stomatoporina incurvata	Animalia	Bryozoa	Stenolaemata	Cyclostomatida	Stomatoporidae
3	Tubulipora lobifera	Animalia	Bryozoa	Stenolaemata	Cyclostomatida	Tubuliporidae
3	Tubulipora plumosa	Animalia	Bryozoa	Stenolaemata	Cyclostomatida	Tubuliporidae
3	Alosa fallax	Animalia	Chordata	Actinopterygii	Clupeiformes	Clupeidae
3	Ciliata mustela	Animalia	Chordata	Actinopterygii	Gadiformes	Lotidae
3	Ciliata septentrionalis	Animalia	Chordata	Actinopterygii	Gadiformes	Lotidae
3	Gaidropsarus mediterraneus	Animalia	Chordata	Actinopterygii	Gadiformes	Lotidae
3	Raniceps raninus	Animalia	Chordata	Actinopterygii	Gadiformes	Gadidae
3	Spinachia spinachia	Animalia	Chordata	Actinopterygii	Gasterosteiformes	Gasterosteidae
3	Apletodon dentatus	Animalia	Chordata	Actinopterygii	Gobiesociformes	Gobiesocidae
3	Diplecogaster bimaculata	Animalia	Chordata	Actinopterygii	Gobiesociformes	Gobiesocidae
3	Myxocephalus scorpius	Animalia	Chordata	Actinopterygii	Ophidiiformes	Bythitidae
3	Ammodytes marinus	Animalia	Chordata	Actinopterygii	Perciformes	Ammodytidae
3	Callionymus reticulatus	Animalia	Chordata	Actinopterygii	Perciformes	Callionymidae
3	Centrolabrus exoletus	Animalia	Chordata	Actinopterygii	Perciformes	Labridae
3	Crystallogobius linearis	Animalia	Chordata	Actinopterygii	Perciformes	Gobiidae
3	Echiichthys vipera	Animalia	Chordata	Actinopterygii	Perciformes	Trachinidae
3	Gobius couchi	Animalia	Chordata	Actinopterygii	Perciformes	Gobiidae
3	Gobius gasteveni	Animalia	Chordata	Actinopterygii	Perciformes	Gobiidae
3	Gobiusculus flavescens	Animalia	Chordata	Actinopterygii	Perciformes	Gobiidae
3	Hyperoplus immaculatus	Animalia	Chordata	Actinopterygii	Perciformes	Ammodytidae
3	Hyperoplus lanceolatus	Animalia	Chordata	Actinopterygii	Perciformes	Ammodytidae
3	Lebetus scorpioides	Animalia	Chordata	Actinopterygii	Perciformes	Gobiidae
3	Pomatoschistus microps	Animalia	Chordata	Actinopterygii	Perciformes	Gobiidae
3	Pomatoschistus norvegicus	Animalia	Chordata	Actinopterygii	Perciformes	Gobiidae
3	Pomatoschistus pictus	Animalia	Chordata	Actinopterygii	Perciformes	Gobiidae
3	Symphodus bailloni	Animalia	Chordata	Actinopterygii	Perciformes	Labridae
3	Thorogobius ephippiatus	Animalia	Chordata	Actinopterygii	Perciformes	Gobiidae
3	Zoarces viviparus	Animalia	Chordata	Actinopterygii	Perciformes	Zoarcidae
3	Phrynorhombus norvegicus	Animalia	Chordata	Actinopterygii	Pleuronectiformes	Scophthalmidae
3	Zeugopterus regius	Animalia	Chordata	Actinopterygii	Pleuronectiformes	Scophthalmidae
3	Agonus cataphractus	Animalia	Chordata	Actinopterygii	Scorpaeniformes	Agonidae
3	Eutrigla gurnardus	Animalia	Chordata	Actinopterygii	Scorpaeniformes	Triglidae
3	Liparis montagui	Animalia	Chordata	Actinopterygii	Scorpaeniformes	Liparidae
3	Micrenophrys lilljeborgii	Animalia	Chordata	Actinopterygii	Scorpaeniformes	Cottidae
3	Sebastes viviparus	Animalia	Chordata	Actinopterygii	Scorpaeniformes	Sebastidae
3	Taurulus bubalis	Animalia	Chordata	Actinopterygii	Scorpaeniformes	Cottidae
3	Nerophis lumbriciformis	Animalia	Chordata	Actinopterygii	Syngnathiformes	Syngnathidae
3	Nerophis ophidion	Animalia	Chordata	Actinopterygii	Syngnathiformes	Syngnathidae
3	Syngnathus rostellatus	Animalia	Chordata	Actinopterygii	Syngnathiformes	Syngnathidae
3	Syngnathus typhle	Animalia	Chordata	Actinopterygii	Syngnathiformes	Syngnathidae
3	Aplidium densum	Animalia	Chordata	Ascidiacea	Aplousobranchia	Polyclinidae
3	Aplidium elegans	Animalia	Chordata	Ascidiacea	Aplousobranchia	Polyclinidae
3	Aplidium proliferum	Animalia	Chordata	Ascidiacea	Aplousobranchia	Polyclinidae
3	Aplidium punctum	Animalia	Chordata	Ascidiacea	Aplousobranchia	Polyclinidae
3	Aplidium turbinatum	Animalia	Chordata	Ascidiacea	Aplousobranchia	Polyclinidae
3	Archidistoma aggregatum	Animalia	Chordata	Ascidiacea	Aplousobranchia	Polycitoridae
3	Diazona violacea	Animalia	Chordata	Ascidiacea	Aplousobranchia	Diazonidae
3	Didemnum fulgens	Animalia	Chordata	Ascidiacea	Aplousobranchia	Didemnidae
3	Didemnum lahillei	Animalia	Chordata	Ascidiacea	Aplousobranchia	Didemnidae
3	Didemnum maculosum	Animalia	Chordata	Ascidiacea	Aplousobranchia	Didemnidae
3	Distaplia rosea	Animalia	Chordata	Ascidiacea	Aplousobranchia	Holozoidae
3	Morchellium argus	Animalia	Chordata	Ascidiacea	Aplousobranchia	Polyclinidae
3	Polysyncraton lacazei	Animalia	Chordata	Ascidiacea	Aplousobranchia	Didemnidae
3	Pycnoclavella aurilucens	Animalia	Chordata	Ascidiacea	Aplousobranchia	Clavelinidae
3	Pycnoclavella producta	Animalia	Chordata	Ascidiacea	Aplousobranchia	Clavelinidae
3	Synoicum incrustatum	Animalia	Chordata	Ascidiacea	Aplousobranchia	Polyclinidae
3	Ascidia conchilega	Animalia	Chordata	Ascidiacea	Phlebobranchia	Ascidiidae
3	Corella parallelogramma	Animalia	Chordata	Ascidiacea	Phlebobranchia	Corellidae
3	Ascidiella opalina	Animalia	Chordata	Ascidiacea	Phlebobranchia	Ascidiidae
3	Distomus variolosus	Animalia	Chordata	Ascidiacea	Stolidobranchia	Styelidae
3	Microcosmus claudicans	Animalia	Chordata	Ascidiacea	Stolidobranchia	Pyuridae
3	Molgula oculata	Animalia	Chordata	Ascidiacea	Stolidobranchia	Molgulidae
3	Polycarpa pentarhiza	Animalia	Chordata	Ascidiacea	Stolidobranchia	Styelidae
3	Polycarpa scuba	Animalia	Chordata	Ascidiacea	Stolidobranchia	Styelidae
3	Pyura microcosmus	Animalia	Chordata	Ascidiacea	Stolidobranchia	Pyuridae
3	Pyura squamulosa	Animalia	Chordata	Ascidiacea	Stolidobranchia	Pyuridae
3	Stolonica socialis	Animalia	Chordata	Ascidiacea	Stolidobranchia	Styelidae
3	Anser brachyrhynchus	Animalia	Chordata	Aves	Anseriformes	Anatidae
3	Larus melanocephalus	Animalia	Chordata	Aves	Charadriiformes	Laridae
3	Pluvialis apricaria	Animalia	Chordata	Aves	Charadriiformes	Charadriidae
3	Sternula albifrons	Animalia	Chordata	Aves	Charadriiformes	Sternidae
3	Streptopelia decaocto	Animalia	Chordata	Aves	Columbiformes	Columbidae
3	Streptopelia turtur	Animalia	Chordata	Aves	Columbiformes	Columbidae
3	Carduelis cannabina	Animalia	Chordata	Aves	Passeriformes	Fringillidae
3	Carduelis carduelis	Animalia	Chordata	Aves	Passeriformes	Fringillidae
3	Carduelis flammea	Animalia	Chordata	Aves	Passeriformes	Fringillidae
3	Fringilla montifringilla	Animalia	Chordata	Aves	Passeriformes	Fringillidae
3	Phoenicurus phoenicurus	Animalia	Chordata	Aves	Passeriformes	Saxicolidae
3	Plectrophenax nivalis	Animalia	Chordata	Aves	Passeriformes	Emberizidae
3	Riparia riparia	Animalia	Chordata	Aves	Passeriformes	Hirundinidae
3	Saxicola rubetra	Animalia	Chordata	Aves	Passeriformes	Saxicolidae
3	Sylvia atricapilla	Animalia	Chordata	Aves	Passeriformes	Sylviidae
3	Turdus iliacus	Animalia	Chordata	Aves	Passeriformes	Turdidae
3	Turdus philomelos	Animalia	Chordata	Aves	Passeriformes	Turdidae
3	Turdus pilaris	Animalia	Chordata	Aves	Passeriformes	Turdidae
3	Anthus spinoletta	Animalia	Chordata	Aves	Passeriformes	Motacillidae
3	Dipturus batis	Animalia	Chordata	Elasmobranchii	Rajiformes	Rajidae
3	Raja microocellata	Animalia	Chordata	Elasmobranchii	Rajiformes	Rajidae
3	Raja undulata	Animalia	Chordata	Elasmobranchii	Rajiformes	Rajidae
3	Raja brachyura	Animalia	Chordata	Elasmobranchii	Rajiformes	Rajidae
3	Lutra lutra	Animalia	Chordata	Mammalia	Carnivora	Mustelidae
3	Lampetra fluviatilis	Animalia	Chordata	Petromyzonti	Petromyzontiformes	Petromyzontidae
3	Actinia prasina	Animalia	Cnidaria	Anthozoa	Actiniaria	Actiniidae
3	Andvakia mirabilis	Animalia	Cnidaria	Anthozoa	Actiniaria	Andvakiidae
3	Capnea sanguinea	Animalia	Cnidaria	Anthozoa	Actiniaria	Capneidae
3	Cataphellia brodricii	Animalia	Cnidaria	Anthozoa	Actiniaria	Hormathiidae
3	Actinia vermicularis	Animalia	Cnidaria	Anthozoa	Actiniaria	Actiniidae
3	Edwardsia longicornis	Animalia	Cnidaria	Anthozoa	Actiniaria	Edwardsiidae
3	Edwardsia tecta	Animalia	Cnidaria	Anthozoa	Actiniaria	Edwardsiidae
3	Edwardsia timida	Animalia	Cnidaria	Anthozoa	Actiniaria	Edwardsiidae
3	Halcampa arenaria	Animalia	Cnidaria	Anthozoa	Actiniaria	Halcampidae
3	Halcampa chrysanthellum	Animalia	Cnidaria	Anthozoa	Actiniaria	Halcampidae
3	Halcampoides elongatus	Animalia	Cnidaria	Anthozoa	Actiniaria	Halcampoididae
3	Ilyanthus mitchelli	Animalia	Cnidaria	Anthozoa	Actiniaria	Haloclavidae
3	Metridium pallidum	Animalia	Cnidaria	Anthozoa	Actiniaria	Metridiidae
3	Peachia cylindrica	Animalia	Cnidaria	Anthozoa	Actiniaria	Haloclavidae
3	Sagartia rosea	Animalia	Cnidaria	Anthozoa	Actiniaria	Sagartiidae
3	Sagartia venusta	Animalia	Cnidaria	Anthozoa	Actiniaria	Sagartiidae
3	Actinia troglodytes	Animalia	Cnidaria	Anthozoa	Actiniaria	Actiniidae
3	Cylista troglodytes	Animalia	Cnidaria	Anthozoa	Actiniaria	Sagartiidae
3	Phellia flexibilis	Animalia	Cnidaria	Anthozoa	Actiniaria	Sagartiidae
3	Sagartia coccinea	Animalia	Cnidaria	Anthozoa	Actiniaria	Sagartiidae
3	Actinia maculata	Animalia	Cnidaria	Anthozoa	Actiniaria	Actiniidae
3	Actinia ornata	Animalia	Cnidaria	Anthozoa	Actiniaria	Actiniidae
3	Parerythropodium coralloides	Animalia	Cnidaria	Anthozoa	Alcyonacea	Alcyoniidae
3	Alcyonium glomeratum	Animalia	Cnidaria	Anthozoa	Alcyonacea	Alcyoniidae
3	Corynactis allmani	Animalia	Cnidaria	Anthozoa	Corallimorpharia	Corallimorphidae
3	Oculina prolifera	Animalia	Cnidaria	Anthozoa	Scleractinia	Oculinidae
3	Synarachnactis bournei	Animalia	Cnidaria	Anthozoa	Spirularia	Cerianthidae
3	Epizoanthus couchii	Animalia	Cnidaria	Anthozoa	Zoantharia	Epizoanthidae
3	Isozoanthus sulcatus	Animalia	Cnidaria	Anthozoa	Zoantharia	Parazoanthidae
3	Zoanthus alderi	Animalia	Cnidaria	Anthozoa	Zoantharia	Zoanthidae
3	Zoanthus couchii	Animalia	Cnidaria	Anthozoa	Zoantharia	Zoanthidae
3	Arachnactis lloydii	Animalia	Cnidaria	Cerianthidae
3	Bougainvillia britannica	Animalia	Cnidaria	Hydrozoa	Anthoathecata	Bougainvilliidae
3	Corymorpha nutans	Animalia	Cnidaria	Hydrozoa	Anthoathecata	Corymorphidae
3	Halitholus yoldiaarcticae	Animalia	Cnidaria	Hydrozoa	Anthoathecata	Pandeidae
3	Lizzia blondina	Animalia	Cnidaria	Hydrozoa	Anthoathecata	Rathkeidae
3	Margelopsis haeckeli	Animalia	Cnidaria	Hydrozoa	Anthoathecata	Margelopsidae
3	Merona cornucopiae	Animalia	Cnidaria	Hydrozoa	Anthoathecata	Oceaniidae
3	Protohydra leuckarti	Animalia	Cnidaria	Hydrozoa	Anthoathecata	Protohydridae
3	Aglaophenia kirchenpaueri	Animalia	Cnidaria	Hydrozoa	Leptothecata	Aglaopheniidae
3	Aglaophenia parvula	Animalia	Cnidaria	Hydrozoa	Leptothecata	Aglaopheniidae
3	Campanularia hincksii	Animalia	Cnidaria	Hydrozoa	Leptothecata	Campanulariidae
3	Diphasia alata	Animalia	Cnidaria	Hydrozoa	Leptothecata	Sertulariidae
3	Diphasia nigra	Animalia	Cnidaria	Hydrozoa	Leptothecata	Sertulariidae
3	Eucheilota maculata	Animalia	Cnidaria	Hydrozoa	Leptothecata	Lovenellidae
3	Eutima gracilis	Animalia	Cnidaria	Hydrozoa	Leptothecata	Eirenidae
3	Gymnangium montagui	Animalia	Cnidaria	Hydrozoa	Leptothecata	Aglaopheniidae
3	Halecium plumosum	Animalia	Cnidaria	Hydrozoa	Leptothecata	Haleciidae
3	Halecium undulatum	Animalia	Cnidaria	Hydrozoa	Leptothecata	Haleciidae
3	Hydranthea aloysii	Animalia	Cnidaria	Hydrozoa	Leptothecata	Lovenellidae
3	Laomedea angulata	Animalia	Cnidaria	Hydrozoa	Leptothecata	Campanulariidae
3	Lovenella clausa	Animalia	Cnidaria	Hydrozoa	Leptothecata	Lovenellidae
3	Schizotricha frutescens	Animalia	Cnidaria	Hydrozoa	Leptothecata	Halopterididae
3	Sertularella fusiformis	Animalia	Cnidaria	Hydrozoa	Leptothecata	Sertulariidae
3	Gossea corynetes	Animalia	Cnidaria	Hydrozoa	Limnomedusae	Olindiidae
3	Rhizostoma pulmo	Animalia	Cnidaria	Scyphozoa	Rhizostomeae	Rhizostomatidae
3	Chrysaora hysoscella	Animalia	Cnidaria	Scyphozoa	Semaeostomeae	Pelagiidae
3	Cyanea lamarckii	Animalia	Cnidaria	Scyphozoa	Semaeostomeae	Cyaneidae
3	Lucernariopsis campanulata	Animalia	Cnidaria	Staurozoa	Stauromedusae	Kishinouyeidae
3	Beroe gracilis	Animalia	Ctenophora	Nuda	Beroida	Beroidae
3	Stichastrella rosea	Animalia	Echinodermata	Asteroidea	Forcipulatida	Stichasteridae
3	Luidia ciliaris	Animalia	Echinodermata	Asteroidea	Paxillosida	Luidiidae
3	Asterina phylactica	Animalia	Echinodermata	Asteroidea	Valvatida	Asterinidae
3	Poraniomorpha (Poraniomorpha) hispida hispida	Animalia	Echinodermata	Asteroidea	Valvatida	Poraniidae
3	Antedon bifida	Animalia	Echinodermata	Crinoidea	Comatulida	Antedonidae
3	Antedon petasus	Animalia	Echinodermata	Crinoidea	Comatulida	Antedonidae
3	Psammechinus miliaris	Animalia	Echinodermata	Echinoidea	Camarodonta	Parechinidae
3	Labidoplax media	Animalia	Echinodermata	Holothuroidea	Apodida	Synaptidae
3	Leptosynapta bergensis	Animalia	Echinodermata	Holothuroidea	Apodida	Synaptidae
3	Leptosynapta cruenta	Animalia	Echinodermata	Holothuroidea	Apodida	Synaptidae
3	Leptosynapta minuta	Animalia	Echinodermata	Holothuroidea	Apodida	Synaptidae
3	Neopentadactyla mixta	Animalia	Echinodermata	Holothuroidea	Dendrochirotida	Phyllophoridae
3	Ocnus lacteus	Animalia	Echinodermata	Holothuroidea	Dendrochirotida	Cucumariidae
3	Panningia hyndmanni	Animalia	Echinodermata	Holothuroidea	Dendrochirotida	Cucumariidae
3	Pawsonia saxicola	Animalia	Echinodermata	Holothuroidea	Dendrochirotida	Cucumariidae
3	Thyone roscovita	Animalia	Echinodermata	Holothuroidea	Dendrochirotida	Phyllophoridae
3	Thyonidium hyalinum	Animalia	Echinodermata	Holothuroidea	Dendrochirotida	Cucumariidae
3	Acrocnida brachiata	Animalia	Echinodermata	Ophiuroidea	Ophiurida	Amphiuridae
3	Amphiura (Ophiopeltis) securigera	Animalia	Echinodermata	Ophiuroidea	Ophiurida	Amphiuridae
3	Ophiopsila annulosa	Animalia	Echinodermata	Ophiuroidea	Ophiurida	Ophiocomidae
3	Barentsia mutabilis	Animalia	Entoprocta			Barentsiidae
3	Pedicellina nutans	Animalia	Entoprocta			Pedicellinidae
3	Glossobalanus marginatus	Animalia	Hemichordata	Enteropneusta	[unassigned] Enteropneusta	Ptychoderidae
3	Ensis arcuatus	Animalia	Mollusca	Bivalvia	Adapedonta	Pharidae
3	Panopea norvegica	Animalia	Mollusca	Bivalvia	Adapedonta	Hiatellidae
3	Solen marginatus	Animalia	Mollusca	Bivalvia	Adapedonta	Solenidae
3	Arca nodulosa	Animalia	Mollusca	Bivalvia	Arcida	Arcidae
3	Cardium echinatum	Animalia	Mollusca	Bivalvia	Cardiida	Cardiidae
3	Acanthocardia paucicostata	Animalia	Mollusca	Bivalvia	Cardiida	Cardiidae
3	Acanthocardia tuberculata	Animalia	Mollusca	Bivalvia	Cardiida	Cardiidae
3	Arcopagia crassa	Animalia	Mollusca	Bivalvia	Cardiida	Tellinidae
3	Tellina pygmaea	Animalia	Mollusca	Bivalvia	Cardiida	Tellinidae
3	Capsella variegata	Animalia	Mollusca	Bivalvia	Cardiida	Donacidae
3	Donax vittatus	Animalia	Mollusca	Bivalvia	Cardiida	Donacidae
3	Gari tellinella	Animalia	Mollusca	Bivalvia	Cardiida	Psammobiidae
3	Laevicardium crassum	Animalia	Mollusca	Bivalvia	Cardiida	Cardiidae
3	Tellina tenuis	Animalia	Mollusca	Bivalvia	Cardiida	Tellinidae
3	Solecurtus scopula	Animalia	Mollusca	Bivalvia	Cardiida	Solecurtidae
3	Angulus squalidus	Animalia	Mollusca	Bivalvia	Cardiida	Tellinidae
3	Goodallia triangularis	Animalia	Mollusca	Bivalvia	Carditida	Astartidae
3	Leptaxinus minutus	Animalia	Mollusca	Bivalvia	Lucinida	Thyasiridae
3	Lucinoma borealis	Animalia	Mollusca	Bivalvia	Lucinida	Lucinidae
3	Thyasira subtrigona	Animalia	Mollusca	Bivalvia	Lucinida	Thyasiridae
3	Barnea parva	Animalia	Mollusca	Bivalvia	Myida	Pholadidae
3	Nototeredo norvagica	Animalia	Mollusca	Bivalvia	Myida	Teredinidae
3	Pholadidea loscombiana	Animalia	Mollusca	Bivalvia	Myida	Pholadidae
3	Psiloteredo megotara	Animalia	Mollusca	Bivalvia	Myida	Teredinidae
3	Sphenia binghami	Animalia	Mollusca	Bivalvia	Myida	Myidae
3	Xylophaga dorsalis	Animalia	Mollusca	Bivalvia	Myida	Xylophagidae
3	Rhomboidella prideaux	Animalia	Mollusca	Bivalvia	Mytilida	Mytilidae
3	Nucula hanleyi	Animalia	Mollusca	Bivalvia	Nuculida	Nuculidae
3	Nucula turgida	Animalia	Mollusca	Bivalvia	Nuculida	Nuculidae
3	Palliolum furtivum	Animalia	Mollusca	Bivalvia	Pectinida	Pectinidae
3	Monia patelliformis	Animalia	Mollusca	Bivalvia	Pectinida	Anomiidae
3	Palliolum septemradium	Animalia	Mollusca	Bivalvia	Pectinida	Pectinidae
3	Chamelea striatula	Animalia	Mollusca	Bivalvia	Venerida	Veneridae
3	Glossus humanus	Animalia	Mollusca	Bivalvia	Venerida	Glossidae
3	Mysia undata	Animalia	Mollusca	Bivalvia	Venerida	Veneridae
3	Neolepton sulcatulum	Animalia	Mollusca	Bivalvia	Venerida	Neoleptonidae
3	Paphia rhomboides	Animalia	Mollusca	Bivalvia	Venerida	Veneridae
3	Tapes (Tapes) rhomboides	Animalia	Mollusca	Bivalvia	Venerida	Veneridae
3	Altenaeum dawsoni	Animalia	Mollusca	Bivalvia		Montacutidae
3	Arculus sykesi	Animalia	Mollusca	Bivalvia		Lasaeidae
3	Cochlodesma praetenue	Animalia	Mollusca	Bivalvia		Periplomatidae
3	Devonia perrieri	Animalia	Mollusca	Bivalvia		Montacutidae
3	Diplodonta rotundata	Animalia	Mollusca	Bivalvia		Ungulinidae
3	Epilepton clarkiae	Animalia	Mollusca	Bivalvia		Montacutidae
3	Hemilepton nitidum	Animalia	Mollusca	Bivalvia		Lasaeidae
3	Lepton squamosum	Animalia	Mollusca	Bivalvia		Lasaeidae
3	Lutraria angustior	Animalia	Mollusca	Bivalvia		Mactridae
3	Lyonsia norwegica	Animalia	Mollusca	Bivalvia		Lyonsiidae
3	Mactra glauca	Animalia	Mollusca	Bivalvia		Mactridae
3	Musculium lacustre	Animalia	Mollusca	Bivalvia		Sphaeriidae
3	Pandora pinna	Animalia	Mollusca	Bivalvia		Pandoridae
3	Spisula solida	Animalia	Mollusca	Bivalvia		Mactridae
3	Thracia convexa	Animalia	Mollusca	Bivalvia		Thraciidae
3	Thracia gracilis	Animalia	Mollusca	Bivalvia		Thraciidae
3	Thracia villosiuscula	Animalia	Mollusca	Bivalvia		Thraciidae
3	Tropidomya abbreviata	Animalia	Mollusca	Bivalvia		Cuspidariidae
3	Falcidens crossotus	Animalia	Mollusca	Caudofoveata	Chaetodermatida	Chaetodermatidae
3	Loligo subulata	Animalia	Mollusca	Cephalopoda	Myopsida	Loliginidae
3	Sepiola aurantiaca	Animalia	Mollusca	Cephalopoda	Sepiida	Sepiolidae
3	Epitonium clathratulum	Animalia	Mollusca	Gastropoda	[unassigned] Caenogastropoda	Epitoniidae
3	Epitonium trevelyanum	Animalia	Mollusca	Gastropoda	[unassigned] Caenogastropoda	Epitoniidae
3	Auriculinella bidentata	Animalia	Mollusca	Gastropoda	[unassigned] Pulmonata	Ellobiidae
3	Otina ovata	Animalia	Mollusca	Gastropoda	[unassigned] Pulmonata	Otinidae
3	Colpodaspis pusilla	Animalia	Mollusca	Gastropoda	Cephalaspidea	Colpodaspididae
3	Diaphana marshalli	Animalia	Mollusca	Gastropoda	Cephalaspidea	Diaphanidae
3	Philine angulata	Animalia	Mollusca	Gastropoda	Cephalaspidea	Philinidae
3	Philine punctata	Animalia	Mollusca	Gastropoda	Cephalaspidea	Philinidae
3	Rhizorus acuminatus	Animalia	Mollusca	Gastropoda	Cephalaspidea	Rhizoridae
3	Acroloxus lacustris	Animalia	Mollusca	Gastropoda	Hygrophila	Acroloxidae
3	Planorbis planorbis	Animalia	Mollusca	Gastropoda	Hygrophila	Planorbidae
3	Aclis ascaris	Animalia	Mollusca	Gastropoda	Littorinimorpha	Aclididae
3	Aclis gulsonae	Animalia	Mollusca	Gastropoda	Littorinimorpha	Aclididae
3	Aclis minor	Animalia	Mollusca	Gastropoda	Littorinimorpha	Aclididae
3	Manzonia zetlandica	Animalia	Mollusca	Gastropoda	Littorinimorpha	Rissoidae
3	Cingula trifasciata	Animalia	Mollusca	Gastropoda	Littorinimorpha	Rissoidae
3	Euspira pulchella	Animalia	Mollusca	Gastropoda	Littorinimorpha	Naticidae
3	Natica nitida	Animalia	Mollusca	Gastropoda	Littorinimorpha	Naticidae
3	Hydrobia neglecta	Animalia	Mollusca	Gastropoda	Littorinimorpha	Hydrobiidae
3	Lacuna crassior	Animalia	Mollusca	Gastropoda	Littorinimorpha	Littorinidae
3	Lacuna parva	Animalia	Mollusca	Gastropoda	Littorinimorpha	Littorinidae
3	Littorina arcana	Animalia	Mollusca	Gastropoda	Littorinimorpha	Littorinidae
3	Littorina compressa	Animalia	Mollusca	Gastropoda	Littorinimorpha	Littorinidae
3	Littorina fabalis	Animalia	Mollusca	Gastropoda	Littorinimorpha	Littorinidae
3	Melanella alba	Animalia	Mollusca	Gastropoda	Littorinimorpha	Eulimidae
3	Melanella lubrica	Animalia	Mollusca	Gastropoda	Littorinimorpha	Eulimidae
3	Melanella monterosatoi	Animalia	Mollusca	Gastropoda	Littorinimorpha	Eulimidae
3	Polygireulima polita	Animalia	Mollusca	Gastropoda	Littorinimorpha	Eulimidae
3	Obtusella intersecta	Animalia	Mollusca	Gastropoda	Littorinimorpha	Rissoidae
3	Onoba semicostata	Animalia	Mollusca	Gastropoda	Littorinimorpha	Rissoidae
3	Pseudosetia turgida	Animalia	Mollusca	Gastropoda	Littorinimorpha	Rissoidae
3	Pusillina sarsii	Animalia	Mollusca	Gastropoda	Littorinimorpha	Rissoidae
3	Rissoa interrupta	Animalia	Mollusca	Gastropoda	Littorinimorpha	Rissoidae
3	Simnia patula	Animalia	Mollusca	Gastropoda	Littorinimorpha	Ovulidae
3	Trivia monacha	Animalia	Mollusca	Gastropoda	Littorinimorpha	Triviidae
3	Vitreolina antiflexa	Animalia	Mollusca	Gastropoda	Littorinimorpha	Eulimidae
3	Polinices polianus	Animalia	Mollusca	Gastropoda	Littorinimorpha	Naticidae
3	Mangelia powisiana	Animalia	Mollusca	Gastropoda	Neogastropoda	Mangeliidae
3	Liomesus ovum	Animalia	Mollusca	Gastropoda	Neogastropoda	Buccinidae
3	Mangelia coarctata	Animalia	Mollusca	Gastropoda	Neogastropoda	Mangeliidae
3	Mangelia costata	Animalia	Mollusca	Gastropoda	Neogastropoda	Mangeliidae
3	Mangelia smithii	Animalia	Mollusca	Gastropoda	Neogastropoda	Mangeliidae
3	Hinia incrassata	Animalia	Mollusca	Gastropoda	Neogastropoda	Nassariidae
3	Hinia reticulata	Animalia	Mollusca	Gastropoda	Neogastropoda	Nassariidae
3	Propebela rufa	Animalia	Mollusca	Gastropoda	Neogastropoda	Mangeliidae
3	Bela turricola	Animalia	Mollusca	Gastropoda	Neogastropoda	Mangeliidae
3	Raphitoma (Leufroyia) boothii	Animalia	Mollusca	Gastropoda	Neogastropoda	Raphitomidae
3	Spirotropis carinata	Animalia	Mollusca	Gastropoda	Neogastropoda	Drilliidae
3	Turrisipho moebii	Animalia	Mollusca	Gastropoda	Neogastropoda	Buccinidae
3	Aeolidiella glauca	Animalia	Mollusca	Gastropoda	Nudibranchia	Aeolidiidae
3	Aeolidiella sanguinea	Animalia	Mollusca	Gastropoda	Nudibranchia	Aeolidiidae
3	Aldisa zetlandica	Animalia	Mollusca	Gastropoda	Nudibranchia	Cadlinidae
3	Caloria elegans	Animalia	Mollusca	Gastropoda	Nudibranchia	Facelinidae
3	Crimora papillata	Animalia	Mollusca	Gastropoda	Nudibranchia	Polyceridae
3	Cumanotus beaumonti	Animalia	Mollusca	Gastropoda	Nudibranchia	Flabellinidae
3	Cuthona caerulea	Animalia	Mollusca	Gastropoda	Nudibranchia	Fionidae
3	Cuthona nana	Animalia	Mollusca	Gastropoda	Nudibranchia	Fionidae
3	Cuthona rubescens	Animalia	Mollusca	Gastropoda	Nudibranchia	Fionidae
3	Diaphorodoris luteocincta	Animalia	Mollusca	Gastropoda	Nudibranchia	Calycidorididae
3	Doris sticta	Animalia	Mollusca	Gastropoda	Nudibranchia	Dorididae
3	Doto cuspidata	Animalia	Mollusca	Gastropoda	Nudibranchia	Dotidae
3	Doto dunnei	Animalia	Mollusca	Gastropoda	Nudibranchia	Dotidae
3	Doto eireana	Animalia	Mollusca	Gastropoda	Nudibranchia	Dotidae
3	Doto fragilis	Animalia	Mollusca	Gastropoda	Nudibranchia	Dotidae
3	Doto hydrallmaniae	Animalia	Mollusca	Gastropoda	Nudibranchia	Dotidae
3	Doto hystrix	Animalia	Mollusca	Gastropoda	Nudibranchia	Dotidae
3	Doto koenneckeri	Animalia	Mollusca	Gastropoda	Nudibranchia	Dotidae
3	Doto lemchei	Animalia	Mollusca	Gastropoda	Nudibranchia	Dotidae
3	Doto maculata	Animalia	Mollusca	Gastropoda	Nudibranchia	Dotidae
3	Doto millbayana	Animalia	Mollusca	Gastropoda	Nudibranchia	Dotidae
3	Doto tuberculata	Animalia	Mollusca	Gastropoda	Nudibranchia	Dotidae
3	Embletonia pulchra	Animalia	Mollusca	Gastropoda	Nudibranchia	Embletoniidae
3	Eubranchus doriae	Animalia	Mollusca	Gastropoda	Nudibranchia	Fionidae
3	Eubranchus farrani	Animalia	Mollusca	Gastropoda	Nudibranchia	Fionidae
3	Eubranchus vittatus	Animalia	Mollusca	Gastropoda	Nudibranchia	Fionidae
3	Facelina annulicornis	Animalia	Mollusca	Gastropoda	Nudibranchia	Facelinidae
3	Facelina auriculata	Animalia	Mollusca	Gastropoda	Nudibranchia	Facelinidae
3	Favorinus blianus	Animalia	Mollusca	Gastropoda	Nudibranchia	Facelinidae
3	Favorinus branchialis	Animalia	Mollusca	Gastropoda	Nudibranchia	Facelinidae
3	Coryphella gracilis	Animalia	Mollusca	Gastropoda	Nudibranchia	Flabellinidae
3	Flabellina pedata	Animalia	Mollusca	Gastropoda	Nudibranchia	Flabellinidae
3	Geitodoris planata	Animalia	Mollusca	Gastropoda	Nudibranchia	Discodorididae
3	Goniodoris castanea	Animalia	Mollusca	Gastropoda	Nudibranchia	Goniodorididae
3	Goniodoris nodosa	Animalia	Mollusca	Gastropoda	Nudibranchia	Goniodorididae
3	Hero formosa	Animalia	Mollusca	Gastropoda	Nudibranchia	Heroidae
3	Heterodoris robusta	Animalia	Mollusca	Gastropoda	Nudibranchia	Arminidae
3	Janolus hyalinus	Animalia	Mollusca	Gastropoda	Nudibranchia	Proctonotidae
3	Onchidoris depressa	Animalia	Mollusca	Gastropoda	Nudibranchia	Onchidorididae
3	Onchidoris oblonga	Animalia	Mollusca	Gastropoda	Nudibranchia	Onchidorididae
3	Lomanotus genei	Animalia	Mollusca	Gastropoda	Nudibranchia	Lomanotidae
3	Lomanotus marmoratus	Animalia	Mollusca	Gastropoda	Nudibranchia	Lomanotidae
3	Okenia aspersa	Animalia	Mollusca	Gastropoda	Nudibranchia	Goniodorididae
3	Okenia pulchella	Animalia	Mollusca	Gastropoda	Nudibranchia	Goniodorididae
3	Okenia leachii	Animalia	Mollusca	Gastropoda	Nudibranchia	Goniodorididae
3	Onchidoris inconspicua	Animalia	Mollusca	Gastropoda	Nudibranchia	Onchidorididae
3	Lamellidoris muricata	Animalia	Mollusca	Gastropoda	Nudibranchia	Onchidorididae
3	Onchidoris pusilla	Animalia	Mollusca	Gastropoda	Nudibranchia	Onchidorididae
3	Onchidoris sparsa	Animalia	Mollusca	Gastropoda	Nudibranchia	Onchidorididae
3	Palio nothus	Animalia	Mollusca	Gastropoda	Nudibranchia	Polyceridae
3	Greilada elegans	Animalia	Mollusca	Gastropoda	Nudibranchia	Polyceridae
3	Polycera faeroensis	Animalia	Mollusca	Gastropoda	Nudibranchia	Polyceridae
3	Cuthona amoena	Animalia	Mollusca	Gastropoda	Nudibranchia	Fionidae
3	Cuthona foliata	Animalia	Mollusca	Gastropoda	Nudibranchia	Fionidae
3	Cuthona gymnota	Animalia	Mollusca	Gastropoda	Nudibranchia	Fionidae
3	Cuthona pustulata	Animalia	Mollusca	Gastropoda	Nudibranchia	Fionidae
3	Cuthona viridis	Animalia	Mollusca	Gastropoda	Nudibranchia	Fionidae
3	Trapania pallida	Animalia	Mollusca	Gastropoda	Nudibranchia	Goniodorididae
3	Tritonia hombergi	Animalia	Mollusca	Gastropoda	Nudibranchia	Tritoniidae
3	Tritonia lineata	Animalia	Mollusca	Gastropoda	Nudibranchia	Tritoniidae
3	Tritonia nilsodhneri	Animalia	Mollusca	Gastropoda	Nudibranchia	Tritoniidae
3	Tritonia plebeia	Animalia	Mollusca	Gastropoda	Nudibranchia	Tritoniidae
3	Runcina coronata	Animalia	Mollusca	Gastropoda	Runcinacea	Runcinidae
3	Stiliger bellulus	Animalia	Mollusca	Gastropoda	Sacoglossa	Limapontiidae
3	Calliopaea oophaga	Animalia	Mollusca	Gastropoda	Sacoglossa	Limapontiidae
3	Hermaea bifida	Animalia	Mollusca	Gastropoda	Sacoglossa	Hermaeidae
3	Hermaea variopicta	Animalia	Mollusca	Gastropoda	Sacoglossa	Hermaeidae
3	Limapontia depressa	Animalia	Mollusca	Gastropoda	Sacoglossa	Limapontiidae
3	Limapontia senestra	Animalia	Mollusca	Gastropoda	Sacoglossa	Limapontiidae
3	Onchidium celticum	Animalia	Mollusca	Gastropoda	Systellommatophora	Onchidiidae
3	Ammonicera rota	Animalia	Mollusca	Gastropoda		Omalogyridae
3	Odostomia carrozzai	Animalia	Mollusca	Gastropoda		Pyramidellidae
3	Brachystomia scalaris	Animalia	Mollusca	Gastropoda		Pyramidellidae
3	Cima minima	Animalia	Mollusca	Gastropoda		Cimidae
3	Jujubinus miliaris	Animalia	Mollusca	Gastropoda		Trochidae
3	Dikoleps pusilla	Animalia	Mollusca	Gastropoda		Skeneidae
3	Ebala nitidissima	Animalia	Mollusca	Gastropoda		Murchisonellidae
3	Emarginula crassa	Animalia	Mollusca	Gastropoda		Fissurellidae
3	Emarginula fissura	Animalia	Mollusca	Gastropoda		Fissurellidae
3	Eulimella ventricosa	Animalia	Mollusca	Gastropoda		Pyramidellidae
3	Gibbula cineraria	Animalia	Mollusca	Gastropoda		Trochidae
3	Gibbula tumida	Animalia	Mollusca	Gastropoda		Trochidae
3	Gibbula umbilicalis	Animalia	Mollusca	Gastropoda		Trochidae
3	Graphis albida	Animalia	Mollusca	Gastropoda		Tofanellidae
3	Jordaniella nivosa	Animalia	Mollusca	Gastropoda		Pyramidellidae
3	Jujubinus striatus	Animalia	Mollusca	Gastropoda		Trochidae
3	Liostomia clavula	Animalia	Mollusca	Gastropoda		Pyramidellidae
3	Megastomia conoidea	Animalia	Mollusca	Gastropoda		Pyramidellidae
3	Noemiamea dolioliformis	Animalia	Mollusca	Gastropoda		Pyramidellidae
3	Ondina diaphana	Animalia	Mollusca	Gastropoda		Pyramidellidae
3	Ondina divisa	Animalia	Mollusca	Gastropoda		Pyramidellidae
3	Ondina obliqua	Animalia	Mollusca	Gastropoda		Pyramidellidae
3	Chrysallida clathrata	Animalia	Mollusca	Gastropoda		Pyramidellidae
3	Patella depressa	Animalia	Mollusca	Gastropoda		Patellidae
3	Monodonta lineata	Animalia	Mollusca	Gastropoda		Trochidae
3	Osilinus lineatus	Animalia	Mollusca	Gastropoda		Trochidae
3	Propilidium exiguum	Animalia	Mollusca	Gastropoda		Lepetidae
3	Turbonilla (Pyrgiscus) crenata	Animalia	Mollusca	Gastropoda		Pyramidellidae
3	Turbonilla rufescens	Animalia	Mollusca	Gastropoda		Pyramidellidae
3	Rissoella globularis	Animalia	Mollusca	Gastropoda		Rissoellidae
3	Rissoella opalina	Animalia	Mollusca	Gastropoda		Rissoellidae
3	Skenea ossiansarsi	Animalia	Mollusca	Gastropoda		Skeneidae
3	Skenea serpuloides	Animalia	Mollusca	Gastropoda		Skeneidae
3	Partulida pellucida	Animalia	Mollusca	Gastropoda		Pyramidellidae
3	Tjaernoeia unisulcata	Animalia	Mollusca	Gastropoda		Tjaernoeiidae
3	Turbonilla acuta	Animalia	Mollusca	Gastropoda		Pyramidellidae
3	Valvata piscinalis	Animalia	Mollusca	Gastropoda		Valvatidae
3	Chrysallida fenestrata	Animalia	Mollusca	Gastropoda		Pyramidellidae
3	Chrysallida indistincta	Animalia	Mollusca	Gastropoda		Pyramidellidae
3	Emarginula rosea	Animalia	Mollusca	Gastropoda		Fissurellidae
3	Diadora graeca	Animalia	Mollusca	Gastropoda
3	Acanthochitona crinita	Animalia	Mollusca	Polyplacophora	Chitonida	Acanthochitonidae
3	Rhopalomenia aglaopheniae	Animalia	Mollusca	Solenogastres	Cavibelonia	Rhopalomeniidae
3	Nematomenia banyulensis	Animalia	Mollusca	Solenogastres	Pholidoskepia	Dondersiidae
3	Campylaimus cylindricus	Animalia	Nematoda	Chromadorea	Araeolaimida	Diplopeltidae
3	Campylaimus mirus	Animalia	Nematoda	Chromadorea	Araeolaimida	Diplopeltidae
3	Coninckia circularis	Animalia	Nematoda	Chromadorea	Araeolaimida	Coninckiidae
3	Diplopeltula breviceps	Animalia	Nematoda	Chromadorea	Araeolaimida	Diplopeltidae
3	Laimella filipjevi	Animalia	Nematoda	Chromadorea	Araeolaimida	Comesomatidae
3	Odontophora ornata	Animalia	Nematoda	Chromadorea	Araeolaimida	Axonolaimidae
3	Odontophora phalarata	Animalia	Nematoda	Chromadorea	Araeolaimida	Axonolaimidae
3	Paramesonchium belgicum	Animalia	Nematoda	Chromadorea	Araeolaimida	Comesomatidae
3	Pararaeolaimus nudus	Animalia	Nematoda	Chromadorea	Araeolaimida	Diplopeltidae
3	Sabatieria celtica	Animalia	Nematoda	Chromadorea	Araeolaimida	Comesomatidae
3	Sabatieria elongata	Animalia	Nematoda	Chromadorea	Araeolaimida	Comesomatidae
3	Sabatieria longispinosa	Animalia	Nematoda	Chromadorea	Araeolaimida	Comesomatidae
3	Sabatieria lyonessa	Animalia	Nematoda	Chromadorea	Araeolaimida	Comesomatidae
3	Sabatieria praedatrix	Animalia	Nematoda	Chromadorea	Araeolaimida	Comesomatidae
3	Sabatieria breviseta	Animalia	Nematoda	Chromadorea	Araeolaimida	Comesomatidae
3	Sabatieria strigosa	Animalia	Nematoda	Chromadorea	Araeolaimida	Comesomatidae
3	Comesa interrupta	Animalia	Nematoda	Chromadorea	Chromadorida	Neotonchidae
3	Comesa votadinii	Animalia	Nematoda	Chromadorea	Chromadorida	Neotonchidae
3	Comesa warwicki	Animalia	Nematoda	Chromadorea	Chromadorida	Neotonchidae
3	Filitonchus filiformis	Animalia	Nematoda	Chromadorea	Chromadorida	Neotonchidae
3	Gammanema rapax	Animalia	Nematoda	Chromadorea	Chromadorida	Selachinematidae
3	Innocuonema tentabunda	Animalia	Nematoda	Chromadorea	Chromadorida	Chromadoridae
3	Karkinochromadora lorenzeni	Animalia	Nematoda	Chromadorea	Chromadorida	Chromadoridae
3	Nannolaimoides decoratus	Animalia	Nematoda	Chromadorea	Chromadorida	Cyatholaimidae
3	Neochromadora angelica	Animalia	Nematoda	Chromadorea	Chromadorida	Chromadoridae
3	Neochromadora munita	Animalia	Nematoda	Chromadorea	Chromadorida	Chromadoridae
3	Neochromadora paramunita	Animalia	Nematoda	Chromadorea	Chromadorida	Chromadoridae
3	Paracyatholaimoides labiosetosus	Animalia	Nematoda	Chromadorea	Chromadorida	Cyatholaimidae
3	Paralongicyatholaimus macramphis	Animalia	Nematoda	Chromadorea	Chromadorida	Cyatholaimidae
3	Pomponema ammophilum	Animalia	Nematoda	Chromadorea	Chromadorida	Cyatholaimidae
3	Pomponema astrodes	Animalia	Nematoda	Chromadorea	Chromadorida	Cyatholaimidae
3	Pomponema clavicaudatum	Animalia	Nematoda	Chromadorea	Chromadorida	Cyatholaimidae
3	Pomponema compactum	Animalia	Nematoda	Chromadorea	Chromadorida	Cyatholaimidae
3	Pomponema loticum	Animalia	Nematoda	Chromadorea	Chromadorida	Cyatholaimidae
3	Prochromadorella quinquepapillata	Animalia	Nematoda	Chromadorea	Chromadorida	Chromadoridae
3	Richtersia deconincki	Animalia	Nematoda	Chromadorea	Chromadorida	Selachinematidae
3	Spiliphera gracilicauda	Animalia	Nematoda	Chromadorea	Chromadorida	Chromadoridae
3	Spiliphera hirsuta	Animalia	Nematoda	Chromadorea	Chromadorida	Chromadoridae
3	Desmodora schulzi	Animalia	Nematoda	Chromadorea	Desmodorida	Desmodoridae
3	Desmodorella tenuispiculum	Animalia	Nematoda	Chromadorea	Desmodorida	Desmodoridae
3	Ixonema sordidum	Animalia	Nematoda	Chromadorea	Desmodorida	Microlaimidae
3	Leptonemella granulosa	Animalia	Nematoda	Chromadorea	Desmodorida	Desmodoridae
3	Microlaimus arenicola	Animalia	Nematoda	Chromadorea	Desmodorida	Microlaimidae
3	Microlaimus compridus	Animalia	Nematoda	Chromadorea	Desmodorida	Microlaimidae
3	Microlaimus cyatholaimoides	Animalia	Nematoda	Chromadorea	Desmodorida	Microlaimidae
3	Microlaimus macrocirculus	Animalia	Nematoda	Chromadorea	Desmodorida	Microlaimidae
3	Nudora gourbaultae	Animalia	Nematoda	Chromadorea	Desmodorida	Monoposthiidae
3	Perepsilonema crassum	Animalia	Nematoda	Chromadorea	Desmodorida	Epsilonematidae
3	Stygodesmodora epixantha	Animalia	Nematoda	Chromadorea	Desmodorida	Desmodoridae
3	Microlaimus zosterae	Animalia	Nematoda	Chromadorea	Desmodorida	Microlaimidae
3	Desmoscolex petalodes	Animalia	Nematoda	Chromadorea	Desmoscolecida	Desmoscolecidae
3	Paratricoma papillifer	Animalia	Nematoda	Chromadorea	Desmoscolecida	Meyliidae
3	Amphimonhystera helgolandica	Animalia	Nematoda	Chromadorea	Monhysterida	Xyalidae
3	Daptonema curvatus	Animalia	Nematoda	Chromadorea	Monhysterida	Xyalidae
3	Daptonema fistulatum	Animalia	Nematoda	Chromadorea	Monhysterida	Xyalidae
3	Daptonema flagellicauda	Animalia	Nematoda	Chromadorea	Monhysterida	Xyalidae
3	Daptonema nanum	Animalia	Nematoda	Chromadorea	Monhysterida	Xyalidae
3	Daptonema proprium	Animalia	Nematoda	Chromadorea	Monhysterida	Xyalidae
3	Daptonema stylosum	Animalia	Nematoda	Chromadorea	Monhysterida	Xyalidae
3	Echinotheristus teutonicus	Animalia	Nematoda	Chromadorea	Monhysterida	Xyalidae
3	Eleutherolaimus amasi	Animalia	Nematoda	Chromadorea	Monhysterida	Linhomoeidae
3	Eleutherolaimus iniquisetosus	Animalia	Nematoda	Chromadorea	Monhysterida	Linhomoeidae
3	Gonionchus villosus	Animalia	Nematoda	Chromadorea	Monhysterida	Xyalidae
3	Metadesmolaimus hamatus	Animalia	Nematoda	Chromadorea	Monhysterida	Xyalidae
3	Metadesmolaimus heteroclitus	Animalia	Nematoda	Chromadorea	Monhysterida	Xyalidae
3	Monhystera venusta	Animalia	Nematoda	Chromadorea	Monhysterida	Monhysteridae
3	Rhynchonema ceramotos	Animalia	Nematoda	Chromadorea	Monhysterida	Xyalidae
3	Rhynchonema falcifera	Animalia	Nematoda	Chromadorea	Monhysterida	Xyalidae
3	Rhynchonema megamphida	Animalia	Nematoda	Chromadorea	Monhysterida	Xyalidae
3	Rhynchonema scutatum	Animalia	Nematoda	Chromadorea	Monhysterida	Xyalidae
3	Theristus blandicor	Animalia	Nematoda	Chromadorea	Monhysterida	Xyalidae
3	Theristus macer	Animalia	Nematoda	Chromadorea	Monhysterida	Xyalidae
3	Theristus maior	Animalia	Nematoda	Chromadorea	Monhysterida	Xyalidae
3	Dasynemoides albaensis	Animalia	Nematoda	Chromadorea	Plectida	Ceramonematidae
3	Deontolaimus papillatus	Animalia	Nematoda	Chromadorea	Plectida	Camacolaimidae
3	Leptolaimus luridus	Animalia	Nematoda	Chromadorea	Plectida	Leptolaimidae
3	Leptolaimus venustus	Animalia	Nematoda	Chromadorea	Plectida	Leptolaimidae
3	Manunema proboscidis	Animalia	Nematoda	Chromadorea	Plectida	Leptolaimidae
3	Rhadinema flexile	Animalia	Nematoda	Chromadorea	Plectida	Rhadinematidae
3	Stephanolaimus bicoronatus	Animalia	Nematoda	Chromadorea	Plectida	Camacolaimidae
3	Stephanolaimus elegans	Animalia	Nematoda	Chromadorea	Plectida	Camacolaimidae
3	Chaetonema riemanni	Animalia	Nematoda	Enoplea	Enoplida	Anoplostomatidae
3	Epacanthion galeatum	Animalia	Nematoda	Enoplea	Enoplida	Thoracostomopsidae
3	Halalaimus striatus	Animalia	Nematoda	Enoplea	Enoplida	Oxystominidae
3	Trefusia zostericola	Animalia	Nematoda	Enoplea	Enoplida	Trefusiidae
3	Viscosia elegans	Animalia	Nematoda	Enoplea	Enoplida	Oncholaimidae
3	Wieseria inaequalis	Animalia	Nematoda	Enoplea	Enoplida	Oxystominidae
3	Wieseria pica	Animalia	Nematoda	Enoplea	Enoplida	Oxystominidae
3	Cerebratulus pantherinus	Animalia	Nemertea	Anopla		Lineidae
3	Leucocephalonemertes aurantiaca	Animalia	Nemertea	Anopla		Lineidae
3	Lineus longissimus	Animalia	Nemertea	Anopla		Lineidae
3	Micrura fasciolata	Animalia	Nemertea	Anopla		Lineidae
3	Micrura purpurea	Animalia	Nemertea	Anopla		Lineidae
3	Oxypolia beaumontiana	Animalia	Nemertea	Anopla		Lineidae
3	Amphiporus hastatus	Animalia	Nemertea	Enopla	Monostilifera	Amphiporidae
3	Emplectonema neesii	Animalia	Nemertea	Enopla	Monostilifera	Emplectonematidae
3	Tetrastemma flavidum	Animalia	Nemertea	Enopla	Monostilifera	Tetrastemmatidae
3	Tetrastemma longissimum	Animalia	Nemertea	Enopla	Monostilifera	Tetrastemmatidae
3	Tetrastemma robertianae	Animalia	Nemertea	Enopla	Monostilifera	Tetrastemmatidae
3	Punnettia splendida	Animalia	Nemertea	Enopla	Polystilifera	Drepanophoridae
3	Cephalothrix rufifrons	Animalia	Nemertea	Palaeonemertea		Cephalothricidae
3	Tubulanus annulatus	Animalia	Nemertea	Palaeonemertea		Tubulanidae
3	Tubulanus banyulensis	Animalia	Nemertea	Palaeonemertea		Tubulanidae
3	Tubulanus superbus	Animalia	Nemertea	Palaeonemertea		Tubulanidae
3	Phoronis hippocrepia	Animalia	Phoronida			Phoronidae
3	Phoronis ovalis	Animalia	Phoronida			Phoronidae
3	Leptoplana tremellaris	Animalia	Platyhelminthes	Rhabditophora	Polycladida	Leptoplanidae
3	Oligocladus sanguinolentus	Animalia	Platyhelminthes	Rhabditophora	Polycladida	Euryleptidae
3	Prostheceraeus vittatus	Animalia	Platyhelminthes	Rhabditophora	Polycladida	Euryleptidae
3	Stylostomum ellipse	Animalia	Platyhelminthes	Rhabditophora	Polycladida	Euryleptidae
3	Procerodes plebeia	Animalia	Platyhelminthes	Rhabditophora	Tricladida	Procerodidae
3	Leuconia johnstoni	Animalia	Porifera	Calcarea	Baerida	Baeriidae
3	Leuconia nivea	Animalia	Porifera	Calcarea	Baerida	Baeriidae
3	Clathrina contorta	Animalia	Porifera	Calcarea	Clathrinida	Clathrinidae
3	Clathrina clathrus	Animalia	Porifera	Calcarea	Clathrinida	Clathrinidae
3	Guancha lacunosa	Animalia	Porifera	Calcarea	Clathrinida	Clathrinidae
3	Grantia compressa	Animalia	Porifera	Calcarea	Leucosolenida	Grantiidae
3	Scypha ananus	Animalia	Porifera	Calcarea	Leucosolenida	Sycettidae
3	Leucandra caminus	Animalia	Porifera	Calcarea	Leucosolenida	Grantiidae
3	Leucandra fistulosa	Animalia	Porifera	Calcarea	Leucosolenida	Grantiidae
3	Leucandra gossei	Animalia	Porifera	Calcarea	Leucosolenida	Grantiidae
3	Leucosolenia complicata	Animalia	Porifera	Calcarea	Leucosolenida	Leucosoleniidae
3	Leucosolenia variabilis	Animalia	Porifera	Calcarea	Leucosolenida	Leucosoleniidae
3	Scypha elegans	Animalia	Porifera	Calcarea	Leucosolenida	Sycettidae
3	Axinella arctica	Animalia	Porifera	Demospongiae	Axinellida	Axinellidae
3	Axinella dissimilis	Animalia	Porifera	Demospongiae	Axinellida	Axinellidae
3	Axinella flustra	Animalia	Porifera	Demospongiae	Axinellida	Axinellidae
3	Eurypon clavatum	Animalia	Porifera	Demospongiae	Axinellida	Raspailiidae
3	Eurypon coronula	Animalia	Porifera	Demospongiae	Axinellida	Raspailiidae
3	Eurypon lacazei	Animalia	Porifera	Demospongiae	Axinellida	Raspailiidae
3	Eurypon major	Animalia	Porifera	Demospongiae	Axinellida	Raspailiidae
3	Halicnemia patera	Animalia	Porifera	Demospongiae	Axinellida	Stelligeridae
3	Hymeraphia verticillata	Animalia	Porifera	Demospongiae	Axinellida	Raspailiidae
3	Hymeraphia stellifera	Animalia	Porifera	Demospongiae	Axinellida	Raspailiidae
3	Paratimea constellata	Animalia	Porifera	Demospongiae	Axinellida	Stelligeridae
3	Raspaciona aculeata	Animalia	Porifera	Demospongiae	Axinellida	Raspailiidae
3	Raspailia (Raspailia) ramosa	Animalia	Porifera	Demospongiae	Axinellida	Raspailiidae
3	Stelligera rigida	Animalia	Porifera	Demospongiae	Axinellida	Stelligeridae
3	Axinella rugosa	Animalia	Porifera	Demospongiae	Axinellida	Axinellidae
3	Thymosia guernei	Animalia	Porifera	Demospongiae	Chondrillida	Chondrillidae
3	Chelonaplysilla noevus	Animalia	Porifera	Demospongiae	Dendroceratida	Darwinellidae
3	Haliclona (Rhizoniera) indistincta	Animalia	Porifera	Demospongiae	Haplosclerida	Chalinidae
3	Haliclona (Rhizoniera) rosea	Animalia	Porifera	Demospongiae	Haplosclerida	Chalinidae
3	Haliclona (Halichoclona) fistulosa	Animalia	Porifera	Demospongiae	Haplosclerida	Chalinidae
3	Haliclona (Rhizoniera) viscosa	Animalia	Porifera	Demospongiae	Haplosclerida	Chalinidae
3	Antho (Antho) dichotoma	Animalia	Porifera	Demospongiae	Poecilosclerida	Microcionidae
3	Antho (Antho) inconstans	Animalia	Porifera	Demospongiae	Poecilosclerida	Microcionidae
3	Antho (Antho) involvens	Animalia	Porifera	Demospongiae	Poecilosclerida	Microcionidae
3	Clathria (Clathria) barleei	Animalia	Porifera	Demospongiae	Poecilosclerida	Microcionidae
3	Clathria (Microciona) spinarcus	Animalia	Porifera	Demospongiae	Poecilosclerida	Microcionidae
3	Clathria (Microciona) strepsitoxa	Animalia	Porifera	Demospongiae	Poecilosclerida	Microcionidae
3	Hymedesmia (Hymedesmia) jecusculum	Animalia	Porifera	Demospongiae	Poecilosclerida	Hymedesmiidae
3	Hymedesmia (Hymedesmia) pansa	Animalia	Porifera	Demospongiae	Poecilosclerida	Hymedesmiidae
3	Hymedesmia (Hymedesmia) paupertas	Animalia	Porifera	Demospongiae	Poecilosclerida	Hymedesmiidae
3	Hymedesmia (Stylopus) coriacea	Animalia	Porifera	Demospongiae	Poecilosclerida	Hymedesmiidae
3	Mycale (Carmia) macilenta	Animalia	Porifera	Demospongiae	Poecilosclerida	Mycalidae
3	Mycale (Carmia) minima	Animalia	Porifera	Demospongiae	Poecilosclerida	Mycalidae
3	Myxilla (Myxilla) rosacea	Animalia	Porifera	Demospongiae	Poecilosclerida	Myxillidae
3	Phorbas dives	Animalia	Porifera	Demospongiae	Poecilosclerida	Hymedesmiidae
3	Phorbas plumosus	Animalia	Porifera	Demospongiae	Poecilosclerida	Hymedesmiidae
3	Plocamionida ambigua	Animalia	Porifera	Demospongiae	Poecilosclerida	Hymedesmiidae
3	Spanioplon armaturum	Animalia	Porifera	Demospongiae	Poecilosclerida	Hymedesmiidae
3	Ophlitaspongia papilla	Animalia	Porifera	Demospongiae	Poecilosclerida	Microcionidae
3	Polymastia agglutinans	Animalia	Porifera	Demospongiae	Polymastiida	Polymastiidae
3	Polymastia inflata	Animalia	Porifera	Demospongiae	Polymastiida	Polymastiidae
3	Quasillina brevis	Animalia	Porifera	Demospongiae	Polymastiida	Polymastiidae
3	Homaxinella subdola	Animalia	Porifera	Demospongiae	Suberitida	Suberitidae
3	Hymeniacidon fallax	Animalia	Porifera	Demospongiae	Suberitida	Halichondriidae
3	Hymeniacidon kitchingi	Animalia	Porifera	Demospongiae	Suberitida	Halichondriidae
3	Protosuberites incrustans	Animalia	Porifera	Demospongiae	Suberitida	Suberitidae
3	Pseudosuberites sulphureus	Animalia	Porifera	Demospongiae	Suberitida	Suberitidae
3	Suberites massa	Animalia	Porifera	Demospongiae	Suberitida	Suberitidae
3	Suberites pagurorum	Animalia	Porifera	Demospongiae	Suberitida	Suberitidae
3	Adreus fascicularis	Animalia	Porifera	Demospongiae	Tethyida	Hemiasterellidae
3	Craniella zetlandica	Animalia	Porifera	Demospongiae	Tetractinellida	Tetillidae
3	Dercitus bucklandi	Animalia	Porifera	Demospongiae	Tetractinellida	Ancorinidae
3	Hexadella racovitzai	Animalia	Porifera	Demospongiae	Verongiida	Ianthellidae
3	Tholoarctus natans	Animalia	Tardigrada	Heterotardigrada	Arthrotardigrada	Halechiniscidae
3	Askenasia stellaris	Chromista	Ciliophora	Litostomatea	Cyclotrichiida	Mesodiniidae
3	Helicostomella edentata	Chromista	Ciliophora	Oligotrichea	Choreotrichida	Metacylididae
3	Tintinnopsis nucula	Chromista	Ciliophora	Oligotrichea	Choreotrichida	Codonellidae
3	Gyrodinium calyptoglyphe	Chromista	Myzozoa	Dinophyceae	Gymnodiniales	Gymnodiniaceae
3	Gyrodinium cochlea	Chromista	Myzozoa	Dinophyceae	Gymnodiniales	Gymnodiniaceae
3	Gyrodinium crassum	Chromista	Myzozoa	Dinophyceae	Gymnodiniales	Gymnodiniaceae
3	Gyrodinium obtusum	Chromista	Myzozoa	Dinophyceae	Gymnodiniales	Gymnodiniaceae
3	Gyrodinium undulans	Chromista	Myzozoa	Dinophyceae	Gymnodiniales	Gymnodiniaceae
3	Proterythropsis vigilans	Chromista	Myzozoa	Dinophyceae	Gymnodiniales	Warnowiaceae
3	Gyrodinium lunula	Chromista	Myzozoa	Dinophyceae	Gymnodiniales	Gymnodiniaceae
3	Kofoidinium lebourae	Chromista	Myzozoa	Dinophyceae	Noctilucales	Kofoidiniaceae
3	Spatulodinium pseudonoctiluca	Chromista	Myzozoa	Dinophyceae	Noctilucales	Kofoidiniaceae
3	Preperidinium lenticulatum	Chromista	Myzozoa	Dinophyceae	Peridiniales	Protoperidiniaceae
3	Protoperidinium curvipes	Chromista	Myzozoa	Dinophyceae	Peridiniales	Protoperidiniaceae
3	Protoperidinium mite	Chromista	Myzozoa	Dinophyceae	Peridiniales	Protoperidiniaceae
3	Protoperidinium obtusum	Chromista	Myzozoa	Dinophyceae	Peridiniales	Protoperidiniaceae
3	Protoperidinium thorianum	Chromista	Myzozoa	Dinophyceae	Peridiniales	Protoperidiniaceae
3	Dissodinium pseudonoctiluca	Chromista	Myzozoa	Dinophyceae	Pyrocystales	Pyrocystaceae
3	Chaetoceros anastomosans var. externa	Chromista	Ochrophyta	Bacillariophyceae	Chaetocerotanae incertae sedis	Chaetocerotaceae
3	Chaetoceros bergonii	Chromista	Ochrophyta	Bacillariophyceae	Chaetocerotanae incertae sedis	Chaetocerotaceae
3	Aulacodiscus argus	Chromista	Ochrophyta	Bacillariophyceae	Coscinodiscales	Aulacodiscaceae
3	Brockmanniella brockmannii	Chromista	Ochrophyta	Bacillariophyceae	Cymatosirales	Cymatosiraceae
3	Campylosira cymbelliformis	Chromista	Ochrophyta	Bacillariophyceae	Cymatosirales	Cymatosiraceae
3	Coscinodiscopsis commutata	Chromista	Ochrophyta	Bacillariophyceae
3	Desmarestia dresnayi	Chromista	Ochrophyta	Phaeophyceae	Desmarestiales	Desmarestiaceae
3	Taonia atomaria	Chromista	Ochrophyta	Phaeophyceae	Dictyotales	Dictyotaceae
3	Asperococcus compressus	Chromista	Ochrophyta	Phaeophyceae	Ectocarpales	Chordariaceae
3	Phycocelis crouaniorum	Chromista	Ochrophyta	Phaeophyceae	Ectocarpales	Chordariaceae
3	Dichosporangium chordariae	Chromista	Ochrophyta	Phaeophyceae	Ectocarpales	Chordariaceae
3	Cladosiphon contortus	Chromista	Ochrophyta	Phaeophyceae	Ectocarpales	Chordariaceae
3	Corynophlaea crispa	Chromista	Ochrophyta	Phaeophyceae	Ectocarpales	Chordariaceae
3	Elachista scutulata	Chromista	Ochrophyta	Phaeophyceae	Ectocarpales	Chordariaceae
3	Elachista stellaris	Chromista	Ochrophyta	Phaeophyceae	Ectocarpales	Chordariaceae
3	Feldmannia simplex	Chromista	Ochrophyta	Phaeophyceae	Ectocarpales	Acinetosporaceae
3	Halothrix lumbricalis	Chromista	Ochrophyta	Phaeophyceae	Ectocarpales	Chordariaceae
3	Herponema velutinum	Chromista	Ochrophyta	Phaeophyceae	Ectocarpales	Acinetosporaceae
3	Hincksia fenestrata	Chromista	Ochrophyta	Phaeophyceae	Ectocarpales	Acinetosporaceae
3	Hincksia secunda	Chromista	Ochrophyta	Phaeophyceae	Ectocarpales	Acinetosporaceae
3	Kuetzingiella holmesii	Chromista	Ochrophyta	Phaeophyceae	Ectocarpales	Acinetosporaceae
3	Leblondiella densa	Chromista	Ochrophyta	Phaeophyceae	Ectocarpales	Chordariaceae
3	Microcoryne ocellata	Chromista	Ochrophyta	Phaeophyceae	Ectocarpales	Chordariaceae
3	Myriactula areschougii	Chromista	Ochrophyta	Phaeophyceae	Ectocarpales	Chordariaceae
3	Myriactula clandestina	Chromista	Ochrophyta	Phaeophyceae	Ectocarpales	Chordariaceae
3	Myriactula rivulariae	Chromista	Ochrophyta	Phaeophyceae	Ectocarpales	Chordariaceae
3	Myriactula stellulata	Chromista	Ochrophyta	Phaeophyceae	Ectocarpales	Chordariaceae
3	Myriocladia tomentosa	Chromista	Ochrophyta	Phaeophyceae	Ectocarpales	Chordariaceae
3	Myrionema orbiculare	Chromista	Ochrophyta	Phaeophyceae	Ectocarpales	Chordariaceae
3	Myrionema papillosum	Chromista	Ochrophyta	Phaeophyceae	Ectocarpales	Chordariaceae
3	Cylindrocarpus berkeleyi	Chromista	Ochrophyta	Phaeophyceae	Ectocarpales	Chordariaceae
3	Petrospongium berkeleyi	Chromista	Ochrophyta	Phaeophyceae	Ectocarpales	Petrospongiaceae
3	Phycocelis foecunda	Chromista	Ochrophyta	Phaeophyceae	Ectocarpales	Chordariaceae
3	Pilinia rimosa	Chromista	Ochrophyta	Phaeophyceae	Ectocarpales	Ectocarpaceae
3	Punctaria crispata	Chromista	Ochrophyta	Phaeophyceae	Ectocarpales	Chordariaceae
3	Sauvageaugloia griffithsiana	Chromista	Ochrophyta	Phaeophyceae	Ectocarpales	Chordariaceae
3	Microspongium gelatinosum	Chromista	Ochrophyta	Phaeophyceae	Ectocarpales	Chordariaceae
3	Stilopsis lejolisii	Chromista	Ochrophyta	Phaeophyceae	Ectocarpales	Chordariaceae
3	Streblonema breve	Chromista	Ochrophyta	Phaeophyceae	Ectocarpales	Chordariaceae
3	Fucus cottoni	Chromista	Ochrophyta	Phaeophyceae	Fucales	Fucaceae
3	Halidrys siliquosa	Chromista	Ochrophyta	Phaeophyceae	Fucales	Sargassaceae
3	Undaria pinnatifida	Chromista	Ochrophyta	Phaeophyceae	Laminariales	Alariaceae
3	Pseudolithoderma roscoffensis	Chromista	Ochrophyta	Phaeophyceae	Ralfsiales	Ralfsiaceae
3	Compsonema microspongium	Chromista	Ochrophyta	Phaeophyceae	Scytosiphonales	Scytosiphonaceae
3	Compsonema saxicolum	Chromista	Ochrophyta	Phaeophyceae	Scytosiphonales	Scytosiphonaceae
3	Sorapion simulans	Chromista	Ochrophyta	Phaeophyceae	Scytosiphonales	Scytosiphonaceae
3	Stragularia spongiocarpa	Chromista	Ochrophyta	Phaeophyceae	Scytosiphonales	Scytosiphonaceae
3	Sphacelaria mirabilis	Chromista	Ochrophyta	Phaeophyceae	Sphacelariales	Sphacelariaceae
3	Sphacelaria caespitula	Chromista	Ochrophyta	Phaeophyceae	Sphacelariales	Sphacelariaceae
3	Sporochnus pedunculatus	Chromista	Ochrophyta	Phaeophyceae	Sporochnales	Sporochnaceae
3	Tilopteris mertensii	Chromista	Ochrophyta	Phaeophyceae	Tilopteridales	Tilopteridaceae
3	Vaucheria arcassonensis	Chromista	Ochrophyta	Xanthophyceae	Vaucheriales	Vaucheriaceae
3	Vaucheria compacta	Chromista	Ochrophyta	Xanthophyceae	Vaucheriales	Vaucheriaceae
3	Vaucheria coronata	Chromista	Ochrophyta	Xanthophyceae	Vaucheriales	Vaucheriaceae
3	Vaucheria dichotoma	Chromista	Ochrophyta	Xanthophyceae	Vaucheriales	Vaucheriaceae
3	Vaucheria erythrospora	Chromista	Ochrophyta	Xanthophyceae	Vaucheriales	Vaucheriaceae
3	Vaucheria intermedia	Chromista	Ochrophyta	Xanthophyceae	Vaucheriales	Vaucheriaceae
3	Vaucheria medusa	Chromista	Ochrophyta	Xanthophyceae	Vaucheriales	Vaucheriaceae
3	Vaucheria minuta	Chromista	Ochrophyta	Xanthophyceae	Vaucheriales	Vaucheriaceae
3	Vaucheria sescuplicaria	Chromista	Ochrophyta	Xanthophyceae	Vaucheriales	Vaucheriaceae
3	Vaucheria subsimplex	Chromista	Ochrophyta	Xanthophyceae	Vaucheriales	Vaucheriaceae
3	Vaucheria synandra	Chromista	Ochrophyta	Xanthophyceae	Vaucheriales	Vaucheriaceae
3	Vaucheria velutina	Chromista	Ochrophyta	Xanthophyceae	Vaucheriales	Vaucheriaceae
3	Verrucaria striatula	Fungi	Ascomycota	Eurotiomycetes	Verrucariales	Verrucariaceae
3	Lecanora gangaleoides	Fungi	Ascomycota	Lecanoromycetes	Lecanorales	Lecanoraceae
3	Lecanora helicopis	Fungi	Ascomycota	Lecanoromycetes	Lecanorales	Lecanoraceae
3	Lecanora poliophaea	Fungi	Ascomycota	Lecanoromycetes	Lecanorales	Lecanoraceae
3	Ramalina siliquosa	Fungi	Ascomycota	Lecanoromycetes	Lecanorales	Ramalinaceae
3	Tephromela atra var. atra	Fungi	Ascomycota	Lecanoromycetes	Lecanorales	Mycoblastaceae
3	Ochrolechia parella	Fungi	Ascomycota	Lecanoromycetes	Pertusariales	Ochrolechiaceae
3	Anaptychia fusca	Fungi	Ascomycota	Lecanoromycetes	Teloschistales	Physciaceae
3	Anaptychia runcinata	Fungi	Ascomycota	Lecanoromycetes	Teloschistales	Physciaceae
3	Caloplaca marina	Fungi	Ascomycota	Lecanoromycetes	Teloschistales	Teloschistaceae
3	Caloplaca microthallina	Fungi	Ascomycota	Lecanoromycetes	Teloschistales	Teloschistaceae
3	Caloplaca thallincola	Fungi	Ascomycota	Lecanoromycetes	Teloschistales	Teloschistaceae
3	Xanthoria parietina	Fungi	Ascomycota	Lecanoromycetes	Teloschistales	Teloschistaceae
3	Arthropyrenia halodytes	Fungi	Ascomycota	Pleosporales
3	Chlorochytrium facciolaae	Plantae	Chlorophyta	Chlorophyceae	Chlamydomonadales	Chlorochytriaceae
3	Halochlorococcum moorei	Plantae	Chlorophyta	Chlorophyceae	Chlorocystidales	Chlorocystidaceae
3	Characium marinum	Plantae	Chlorophyta	Chlorophyceae	Sphaeropleales	Characiaceae
3	Brachiomonas submarina	Plantae	Chlorophyta	Chlorophyceae	Volvocales	Chlamydomonadaceae
3	Prasiola calophylla	Plantae	Chlorophyta	Trebouxiophyceae	Prasiolales	Prasiolaceae
3	Ostreobium quekettii	Plantae	Chlorophyta	Ulvophyceae	Bryopsidales	Ostreobiaceae
3	Aegagropila linnaei	Plantae	Chlorophyta	Ulvophyceae	Cladophorales	Cladophoraceae
3	Chaetomorpha ligustica	Plantae	Chlorophyta	Ulvophyceae	Cladophorales	Cladophoraceae
3	Chaetomorpha sutoria	Plantae	Chlorophyta	Ulvophyceae	Cladophorales	Cladophoraceae
3	Cladophora battersii	Plantae	Chlorophyta	Ulvophyceae	Cladophorales	Cladophoraceae
3	Cladophora liniformis	Plantae	Chlorophyta	Ulvophyceae	Cladophorales	Cladophoraceae
3	Cladophora retroflexa	Plantae	Chlorophyta	Ulvophyceae	Cladophorales	Cladophoraceae
3	Urospora bangioides	Plantae	Chlorophyta	Ulvophyceae	Ulotrichales	Ulotrichaceae
3	Entocladia flustrae	Plantae	Chlorophyta	Ulvophyceae	Ulvales	Ulvellaceae
3	Ulva intestinaloides	Plantae	Chlorophyta	Ulvophyceae	Ulvales	Ulvaceae
3	Ulva torta	Plantae	Chlorophyta	Ulvophyceae	Ulvales	Ulvaceae
3	Ulvella lens	Plantae	Chlorophyta	Ulvophyceae	Ulvales	Ulvellaceae
3	Entocladia wittrockii	Plantae	Chlorophyta	Ulvophyceae	Ulvales	Ulvellaceae
3	Ulva olivascens	Plantae	Chlorophyta	Ulvophyceae	Ulvales	Ulvaceae
3	Porphyra drachii	Plantae	Rhodophyta	Bangiophyceae	Bangiales	Bangiaceae
3	Erythropeltis discigera	Plantae	Rhodophyta	Compsopogonophyceae	Erythropeltidales	Erythrotrichiaceae
3	Erythrotrichia bertholdii	Plantae	Rhodophyta	Compsopogonophyceae	Erythropeltidales	Erythrotrichiaceae
3	Atractophora hypnoides	Plantae	Rhodophyta	Florideophyceae	Bonnemaisoniales	Naccariaceae
3	Bonnemaisonia asparagoides	Plantae	Rhodophyta	Florideophyceae	Bonnemaisoniales	Bonnemaisoniaceae
3	Naccaria wiggii	Plantae	Rhodophyta	Florideophyceae	Bonnemaisoniales	Naccariaceae
3	Aglaothamnion gallicum	Plantae	Rhodophyta	Florideophyceae	Ceramiales	Callithamniaceae
3	Aglaothamnion priceanum	Plantae	Rhodophyta	Florideophyceae	Ceramiales	Callithamniaceae
3	Aglaothamnion pseudobyssoides	Plantae	Rhodophyta	Florideophyceae	Ceramiales	Callithamniaceae
3	Aglaothamnion sepositum	Plantae	Rhodophyta	Florideophyceae	Ceramiales	Callithamniaceae
3	Aglaothamnion byssoides	Plantae	Rhodophyta	Florideophyceae	Ceramiales	Callithamniaceae
3	Aglaothamnion tripinnatum	Plantae	Rhodophyta	Florideophyceae	Ceramiales	Callithamniaceae
3	Antithamnion villosum	Plantae	Rhodophyta	Florideophyceae	Ceramiales	Ceramiaceae
3	Apoglossocolax pusilla	Plantae	Rhodophyta	Florideophyceae	Ceramiales	Delesseriaceae
3	Boergeseniella fruticulosa	Plantae	Rhodophyta	Florideophyceae	Ceramiales	Rhodomelaceae
3	Brongniartella byssoides	Plantae	Rhodophyta	Florideophyceae	Ceramiales	Rhodomelaceae
3	Compsothamnion gracillimum	Plantae	Rhodophyta	Florideophyceae	Ceramiales	Wrangeliaceae
3	Compsothamnion thuyoides	Plantae	Rhodophyta	Florideophyceae	Ceramiales	Wrangeliaceae
3	Dasya hutchinsiae	Plantae	Rhodophyta	Florideophyceae	Ceramiales	Dasyaceae
3	Dasya punicea	Plantae	Rhodophyta	Florideophyceae	Ceramiales	Dasyaceae
3	Drachiella heterocarpa	Plantae	Rhodophyta	Florideophyceae	Ceramiales	Delesseriaceae
3	Drachiella spectabilis	Plantae	Rhodophyta	Florideophyceae	Ceramiales	Delesseriaceae
3	Gonimophyllum buffhamii	Plantae	Rhodophyta	Florideophyceae	Ceramiales	Delesseriaceae
3	Griffithsia corallinoides	Plantae	Rhodophyta	Florideophyceae	Ceramiales	Wrangeliaceae
3	Griffithsia devoniensis	Plantae	Rhodophyta	Florideophyceae	Ceramiales	Wrangeliaceae
3	Halurus flosculosus	Plantae	Rhodophyta	Florideophyceae	Ceramiales	Wrangeliaceae
3	Haraldiophyllum bonnemaisonii	Plantae	Rhodophyta	Florideophyceae	Ceramiales	Delesseriaceae
3	Microcladia glandulosa	Plantae	Rhodophyta	Florideophyceae	Ceramiales	Ceramiaceae
3	Monosporus pedicellatus	Plantae	Rhodophyta	Florideophyceae	Ceramiales	Wrangeliaceae
3	Polysiphonia elongella	Plantae	Rhodophyta	Florideophyceae	Ceramiales	Rhodomelaceae
3	Osmundea truncata	Plantae	Rhodophyta	Florideophyceae	Ceramiales	Rhodomelaceae
3	Polyneura bonnemaisonii	Plantae	Rhodophyta	Florideophyceae	Ceramiales	Delesseriaceae
3	Polysiphonia brodiei	Plantae	Rhodophyta	Florideophyceae	Ceramiales	Rhodomelaceae
3	Polysiphonia fibrata	Plantae	Rhodophyta	Florideophyceae	Ceramiales	Rhodomelaceae
3	Polysiphonia furcellata	Plantae	Rhodophyta	Florideophyceae	Ceramiales	Rhodomelaceae
3	Polysiphonia opaca	Plantae	Rhodophyta	Florideophyceae	Ceramiales	Rhodomelaceae
3	Polysiphonia simulans	Plantae	Rhodophyta	Florideophyceae	Ceramiales	Rhodomelaceae
3	Polysiphonia spiralis	Plantae	Rhodophyta	Florideophyceae	Ceramiales	Rhodomelaceae
3	Polysiphonia subulifera	Plantae	Rhodophyta	Florideophyceae	Ceramiales	Rhodomelaceae
3	Pterothamnion crispum	Plantae	Rhodophyta	Florideophyceae	Ceramiales	Ceramiaceae
3	Pterothamnion polyacanthum	Plantae	Rhodophyta	Florideophyceae	Ceramiales	Ceramiaceae
3	Ptilothamnion pluma	Plantae	Rhodophyta	Florideophyceae	Ceramiales	Wrangeliaceae
3	Ptilothamnion sphaericum	Plantae	Rhodophyta	Florideophyceae	Ceramiales	Wrangeliaceae
3	Radicilingua thysanorhizans	Plantae	Rhodophyta	Florideophyceae	Ceramiales	Delesseriaceae
3	Seirospora interrupta	Plantae	Rhodophyta	Florideophyceae	Ceramiales	Callithamniaceae
3	Spermothamnion irregulare	Plantae	Rhodophyta	Florideophyceae	Ceramiales	Wrangeliaceae
3	Spermothamnion strictum	Plantae	Rhodophyta	Florideophyceae	Ceramiales	Wrangeliaceae
3	Sphondylothamnion multifidum	Plantae	Rhodophyta	Florideophyceae	Ceramiales	Wrangeliaceae
3	Polysiphonia insidiosa	Plantae	Rhodophyta	Florideophyceae	Ceramiales	Rhodomelaceae
3	Colaconema bonnemaisoniae	Plantae	Rhodophyta	Florideophyceae	Colaconematales	Colaconemataceae
3	Colaconema endophyticum	Plantae	Rhodophyta	Florideophyceae	Colaconematales	Colaconemataceae
3	Jania corniculata	Plantae	Rhodophyta	Florideophyceae	Corallinales	Corallinaceae
3	Leptophytum bornetii	Plantae	Rhodophyta	Florideophyceae	Corallinales	Hapalidiaceae
3	Leptophytum elatum	Plantae	Rhodophyta	Florideophyceae	Corallinales	Hapalidiaceae
3	Lithophyllum crouaniorum	Plantae	Rhodophyta	Florideophyceae	Corallinales	Corallinaceae
3	Lithophyllum dentatum	Plantae	Rhodophyta	Florideophyceae	Corallinales	Corallinaceae
3	Lithophyllum fasciculatum	Plantae	Rhodophyta	Florideophyceae	Corallinales	Corallinaceae
3	Lithophyllum nitorum	Plantae	Rhodophyta	Florideophyceae	Corallinales	Corallinaceae
3	Lithothamnion corallioides	Plantae	Rhodophyta	Florideophyceae	Corallinales	Hapalidiaceae
3	Lithothamnion sonderi	Plantae	Rhodophyta	Florideophyceae	Corallinales	Hapalidiaceae
3	Phymatolithon brunneum	Plantae	Rhodophyta	Florideophyceae	Corallinales	Hapalidiaceae
3	Phymatolithon purpureum	Plantae	Rhodophyta	Florideophyceae	Corallinales	Hapalidiaceae
3	Pneophyllum coronatum	Plantae	Rhodophyta	Florideophyceae	Corallinales	Corallinaceae
3	Pneophyllum limitatum	Plantae	Rhodophyta	Florideophyceae	Corallinales	Corallinaceae
3	Pneophyllum lobescens	Plantae	Rhodophyta	Florideophyceae	Corallinales	Corallinaceae
3	Pneophyllum myriocarpum	Plantae	Rhodophyta	Florideophyceae	Corallinales	Corallinaceae
3	Titanoderma litorale	Plantae	Rhodophyta	Florideophyceae	Corallinales	Corallinaceae
3	Gelidiella calcicola	Plantae	Rhodophyta	Florideophyceae	Gelidiales	Gelidiellaceae
3	Calliblepharis ciliata	Plantae	Rhodophyta	Florideophyceae	Gigartinales	Cystocloniaceae
3	Callocolax neglectus	Plantae	Rhodophyta	Florideophyceae	Gigartinales	Kallymeniaceae
3	Calosiphonia vermicularis	Plantae	Rhodophyta	Florideophyceae	Gigartinales	Calosiphoniaceae
3	Cruoria cruoriaeformis	Plantae	Rhodophyta	Florideophyceae	Gigartinales	Cruoriaceae
3	Dudresnaya verticillata	Plantae	Rhodophyta	Florideophyceae	Gigartinales	Dumontiaceae
3	Halarachnion ligulatum	Plantae	Rhodophyta	Florideophyceae	Gigartinales	Furcellariaceae
3	Meredithia microphylla	Plantae	Rhodophyta	Florideophyceae	Gigartinales	Kallymeniaceae
3	Phyllophora crispa	Plantae	Rhodophyta	Florideophyceae	Gigartinales	Phyllophoraceae
3	Phyllophora sicula	Plantae	Rhodophyta	Florideophyceae	Gigartinales	Phyllophoraceae
3	Plagiospora gracilis	Plantae	Rhodophyta	Florideophyceae	Gigartinales	Gloiosiphoniaceae
3	Rhodophyllis divaricata	Plantae	Rhodophyta	Florideophyceae	Gigartinales	Cystocloniaceae
3	Schmitzia hiscockiana	Plantae	Rhodophyta	Florideophyceae	Gigartinales	Calosiphoniaceae
3	Schmitzia neapolitana	Plantae	Rhodophyta	Florideophyceae	Gigartinales	Calosiphoniaceae
3	Schmitziella endophloea	Plantae	Rhodophyta	Florideophyceae	Gigartinales	Schmiziellaceae
3	Schottera nicaeensis	Plantae	Rhodophyta	Florideophyceae	Gigartinales	Phyllophoraceae
3	Holmsella pachyderma	Plantae	Rhodophyta	Florideophyceae	Gracilariales	Pterocladiophilaceae
3	Cryptonemia hibernica	Plantae	Rhodophyta	Florideophyceae	Halymeniales	Halymeniaceae
3	Grateloupia dichotoma	Plantae	Rhodophyta	Florideophyceae	Halymeniales	Halymeniaceae
3	Dermocorynus montagnei	Plantae	Rhodophyta	Florideophyceae	Halymeniales	Halymeniaceae
3	Halymenia latifolia	Plantae	Rhodophyta	Florideophyceae	Halymeniales	Halymeniaceae
3	Hildenbrandia crouaniorum	Plantae	Rhodophyta	Florideophyceae	Hildenbrandiales	Hildenbrandiaceae
3	Helminthocladia calvadosii	Plantae	Rhodophyta	Florideophyceae	Nemaliales	Liagoraceae
3	Scinaia interrupta	Plantae	Rhodophyta	Florideophyceae	Nemaliales	Scinaiaceae
3	Itonoa marginifera	Plantae	Rhodophyta	Florideophyceae	Nemastomatales	Nemastomataceae
3	Rhodophysema georgei	Plantae	Rhodophyta	Florideophyceae	Palmariales	Rhodophysemataceae
3	Peyssonnelia armorica	Plantae	Rhodophyta	Florideophyceae	Peyssonneliales	Peyssonneliaceae
3	Peyssonnelia immersa	Plantae	Rhodophyta	Florideophyceae	Peyssonneliales	Peyssonneliaceae
3	Chylocladia verticillata	Plantae	Rhodophyta	Florideophyceae	Rhodymeniales	Champiaceae
3	Cordylecladia erecta	Plantae	Rhodophyta	Florideophyceae	Rhodymeniales	Rhodymeniaceae
3	Lomentaria clavellosa	Plantae	Rhodophyta	Florideophyceae	Rhodymeniales	Lomentariaceae
3	Rhodymenia delicatula	Plantae	Rhodophyta	Florideophyceae	Rhodymeniales	Rhodymeniaceae
3	Corallina elegans	Plantae	Rhodophyta	Florideophyceae	Rhodymeniales	Rhodymeniaceae
3	Acrochaetium battersianum	Plantae	Rhodophyta	Florideophyceae		Acrochaetiaceae
3	Acrochaetium trifilum	Plantae	Rhodophyta	Florideophyceae		Acrochaetiaceae
3	Acrochaetium rosulatum	Plantae	Rhodophyta	Florideophyceae		Acrochaetiaceae
3	Acrochaetium seiriolanum	Plantae	Rhodophyta	Florideophyceae		Acrochaetiaceae
3	Acrochaetium sparsum	Plantae	Rhodophyta	Florideophyceae		Acrochaetiaceae
3	Acrochaetium infestans	Plantae	Rhodophyta	Florideophyceae		Acrochaetiaceae
3	Acrochaetium efflorescens	Plantae	Rhodophyta	Florideophyceae		Acrochaetiaceae
3	Rhodochorton concrescens	Plantae	Rhodophyta	Florideophyceae		Acrochaetiaceae
3	Porphyridium purpureum	Plantae	Rhodophyta	Porphyridiophyceae	Porphyridiales	Porphyridiaceae
3	Colacodictyon reticulatum	Plantae	Rhodophyta	Stylonematophyceae	Stylonematales	Stylonemataceae
3	Neevea repens	Plantae	Rhodophyta	Stylonematophyceae	Stylonematales	Stylonemataceae
3	Zostera noltei	Plantae	Tracheophyta	Magnoliopsida	Alismatales	Zosteraceae
3	Armeria maritima	Plantae	Tracheophyta	Magnoliopsida	Caryophyllales	Plumbaginaceae
3	Parvicorbicula quadricostata	Protozoa	Choanozoa	Choanoflagellatea	Acanthoecida	Acanthoecidae
3	Stephanoeca cupula	Protozoa	Choanozoa	Choanoflagellatea	Acanthoecida	Acanthoecidae
3	Stephanoeca norrisii	Protozoa	Choanozoa	Choanoflagellatea	Acanthoecida	Acanthoecidae
4	Dorvillia rubrovittata	Animalia	Annelida	Polychaeta	Eunicida	Dorvilleidae
4	Pherusa arctica	Animalia	Annelida	Polychaeta	Terebellida	Flabelligeridae
4	Chaetozne setosa	Animalia	Annelida	Polychaeta	Terebellida	Cirratulidae
4	Eurycletodes (Eurycletodes) rectangulatus	Animalia	Arthropoda	Hexanauplia	Harpacticoida	Argestidae
4	Lepidepecreum umbo	Animalia	Arthropoda	Malacostraca	Amphipoda	Lysianassidae
4	Boeckosimus edwardsi	Animalia	Arthropoda	Malacostraca	Amphipoda	Lysianassidae
4	Syrrhoites serrata	Animalia	Arthropoda	Malacostraca	Amphipoda	Synopiidae
4	Tmetonyx albidus	Animalia	Arthropoda	Malacostraca	Amphipoda	Uristidae
4	Ancathonotosoma serratum	Animalia	Arthropoda	Malacostraca	Amphipoda
4	Syrrohe crenulata	Animalia	Arthropoda	Malacostraca	Amphipoda	Synopiidae
4	Caecognathia abyssorum	Animalia	Arthropoda	Malacostraca	Isopoda	Gnathiidae
4	Pseudotanais lilleborgi	Animalia	Arthropoda	Malacostraca	Tanaidacea	Pseudotanaidae
4	Typhlotanais (Typhlotanais) finmarchicus	Animalia	Arthropoda	Malacostraca	Tanaidacea	Typhlotanaidae
4	Leptognathia forcipatus	Animalia	Arthropoda	Malacostraca	Tanaidacea	Leptognathiidae
4	Stomachetosella magniporata	Animalia	Bryozoa	Gymnolaemata	Cheilostomatida	Stomachetosellidae
4	Edwardsia fusca	Animalia	Cnidaria	Anthozoa	Actiniaria	Edwardsiidae
4	Halcampoides abyssorum	Animalia	Cnidaria	Anthozoa	Actiniaria	Halcampoididae
4	Nuculoma corticata	Animalia	Mollusca	Bivalvia	Nuculida	Nuculidae
4	Mancikellia pumila	Animalia	Mollusca	Bivalvia		Montacutidae
4	Boreocingula globulus	Animalia	Mollusca	Gastropoda	Littorinimorpha	Rissoidae
4	Boreotrophon clavatus	Animalia	Mollusca	Gastropoda	Neogastropoda	Muricidae
4	Glyphostomum pallescens	Animalia	Mollusca	Gastropoda	Neogastropoda	Clathurellidae
5	Aponuphis fauveli	Animalia	Annelida	Polychaeta	Eunicida	Onuphidae
5	Arabella coeca	Animalia	Annelida	Polychaeta	Eunicida	Oenonidae
5	Lumbricalus adriatica	Animalia	Annelida	Polychaeta	Eunicida	Lumbrineridae
5	Lumbrineris rovignensis	Animalia	Annelida	Polychaeta	Eunicida	Lumbrineridae
5	Ninoe kinbergi	Animalia	Annelida	Polychaeta	Eunicida	Lumbrineridae
5	Scoletoma funchalensis	Animalia	Annelida	Polychaeta	Eunicida	Lumbrineridae
5	Arichlidon reyssi	Animalia	Annelida	Polychaeta	Phyllodocida	Chrysopetalidae
5	Autolytus neapolitanus	Animalia	Annelida	Polychaeta	Phyllodocida	Syllidae
5	Epigamia macrophtalma	Animalia	Annelida	Polychaeta	Phyllodocida	Syllidae
5	Erinaceusyllis serratosetosa	Animalia	Annelida	Polychaeta	Phyllodocida	Syllidae
5	Eteone syphonodonta	Animalia	Annelida	Polychaeta	Phyllodocida	Phyllodocidae
5	Exogone (Exogone) acerata	Animalia	Annelida	Polychaeta	Phyllodocida	Syllidae
5	Exogone (Exogone) lopezi	Animalia	Annelida	Polychaeta	Phyllodocida	Syllidae
5	Exogone (Exogone) sorbei	Animalia	Annelida	Polychaeta	Phyllodocida	Syllidae
5	Exogone (Exogone) torulosa	Animalia	Annelida	Polychaeta	Phyllodocida	Syllidae
5	Exogone (Parexogone) cognettii	Animalia	Annelida	Polychaeta	Phyllodocida	Syllidae
5	Haplosyllis chamaeleon	Animalia	Annelida	Polychaeta	Phyllodocida	Syllidae
5	Harmothoe areolata	Animalia	Annelida	Polychaeta	Phyllodocida	Polynoidae
5	Inermosyllis balearica	Animalia	Annelida	Polychaeta	Phyllodocida	Syllidae
5	Irmula spissipes	Animalia	Annelida	Polychaeta	Phyllodocida	Syllidae
5	Levidorum pori	Animalia	Annelida	Polychaeta	Phyllodocida	Syllidae
5	Micronephthys maryae	Animalia	Annelida	Polychaeta	Phyllodocida	Nephtyidae
5	Myrianida longoprimicirrata	Animalia	Annelida	Polychaeta	Phyllodocida	Syllidae
5	Odontosyllis dugesiana	Animalia	Annelida	Polychaeta	Phyllodocida	Syllidae
5	Palposyllis prosostoma	Animalia	Annelida	Polychaeta	Phyllodocida	Syllidae
5	Pionosyllis dionisi	Animalia	Annelida	Polychaeta	Phyllodocida	Syllidae
5	Parapionosyllis cabezali	Animalia	Annelida	Polychaeta	Phyllodocida	Syllidae
5	Parapionosyllis gestans	Animalia	Annelida	Polychaeta	Phyllodocida	Syllidae
5	Parapionosyllis labronica	Animalia	Annelida	Polychaeta	Phyllodocida	Syllidae
5	Parapionosyllis papillosa	Animalia	Annelida	Polychaeta	Phyllodocida	Syllidae
5	Paraprocerastea crocantinae	Animalia	Annelida	Polychaeta	Phyllodocida	Syllidae
5	Exogone (Parexogone) campoyi	Animalia	Annelida	Polychaeta	Phyllodocida	Syllidae
5	Exogone (Parexogone) convoluta	Animalia	Annelida	Polychaeta	Phyllodocida	Syllidae
5	Perinereis oliveirae	Animalia	Annelida	Polychaeta	Phyllodocida	Nereididae
5	Prosphaerosyllis adelae	Animalia	Annelida	Polychaeta	Phyllodocida	Syllidae
5	Prosphaerosyllis brevicirra	Animalia	Annelida	Polychaeta	Phyllodocida	Syllidae
5	Prosphaerosyllis campoyi	Animalia	Annelida	Polychaeta	Phyllodocida	Syllidae
5	Sphaerosyllis giandoi	Animalia	Annelida	Polychaeta	Phyllodocida	Syllidae
5	Salvatoria alvaradoi	Animalia	Annelida	Polychaeta	Phyllodocida	Syllidae
5	Salvatoria celiae	Animalia	Annelida	Polychaeta	Phyllodocida	Syllidae
5	Sphaerosyllis boeroi	Animalia	Annelida	Polychaeta	Phyllodocida	Syllidae
5	Sphaerosyllis capensis	Animalia	Annelida	Polychaeta	Phyllodocida	Syllidae
5	Streptosyllis templadoi	Animalia	Annelida	Polychaeta	Phyllodocida	Syllidae
5	Syllides articulosus	Animalia	Annelida	Polychaeta	Phyllodocida	Syllidae
5	Syllides edentatus	Animalia	Annelida	Polychaeta	Phyllodocida	Syllidae
5	Syllis columbretensis	Animalia	Annelida	Polychaeta	Phyllodocida	Syllidae
5	Syllis kabilica	Animalia	Annelida	Polychaeta	Phyllodocida	Syllidae
5	Syllis parapari	Animalia	Annelida	Polychaeta	Phyllodocida	Syllidae
5	Syllis pectinans	Animalia	Annelida	Polychaeta	Phyllodocida	Syllidae
5	Syllis schulzi	Animalia	Annelida	Polychaeta	Phyllodocida	Syllidae
5	Syllis torquata	Animalia	Annelida	Polychaeta	Phyllodocida	Syllidae
5	Syllis tyrrhena	Animalia	Annelida	Polychaeta	Phyllodocida	Syllidae
5	Autolytus roseus	Animalia	Annelida	Polychaeta	Phyllodocida	Syllidae
5	Filogranula stellata	Animalia	Annelida	Polychaeta	Sabellida	Serpulidae
5	Hydroides niger	Animalia	Annelida	Polychaeta	Sabellida	Serpulidae
5	Hydroides pseudouncinatus	Animalia	Annelida	Polychaeta	Sabellida	Serpulidae
5	Placostegus crystallinus	Animalia	Annelida	Polychaeta	Sabellida	Serpulidae
5	Vermiliopsis labiata	Animalia	Annelida	Polychaeta	Sabellida	Serpulidae
5	Elicodasia mirabilis	Animalia	Annelida	Polychaeta	Spionida	Poecilochaetidae
5	Magelona equilamellae	Animalia	Annelida	Polychaeta	Spionida	Magelonidae
5	Poecilochaetus fauchaldi	Animalia	Annelida	Polychaeta	Spionida	Poecilochaetidae
5	Adercodon pleijeli	Animalia	Annelida	Polychaeta	Terebellida	Ampharetidae
5	Amphitrite rubra	Animalia	Annelida	Polychaeta	Terebellida	Terebellidae
5	Amphitrite variabilis	Animalia	Annelida	Polychaeta	Terebellida	Terebellidae
5	Amphitritides kuehlmanni	Animalia	Annelida	Polychaeta	Terebellida	Terebellidae
5	Tharyx multibranchiis	Animalia	Annelida	Polychaeta	Terebellida	Cirratulidae
5	Monticellina heterochaeta	Animalia	Annelida	Polychaeta	Terebellida	Cirratulidae
5	Pista cretacea	Animalia	Annelida	Polychaeta	Terebellida	Terebellidae
5	Dasybranchus gajolae	Animalia	Annelida	Polychaeta		Capitellidae
5	Euclymene palermitana	Animalia	Annelida	Polychaeta		Maldanidae
5	Mastobranchus trinchesii	Animalia	Annelida	Polychaeta		Capitellidae
5	Metasychis gotoi	Animalia	Annelida	Polychaeta		Maldanidae
5	Paraonides neapolitana	Animalia	Annelida	Polychaeta		Paraonidae
5	Pseudoleiocapitella fauveli	Animalia	Annelida	Polychaeta		Capitellidae
5	Tanymastix stagnalis	Animalia	Arthropoda	Branchiopoda
5	Candacia giesbrechti	Animalia	Arthropoda	Hexanauplia	Calanoida	Candaciidae
5	Brianola stebleri	Animalia	Arthropoda	Hexanauplia	Harpacticoida	Canuellidae
5	Euraphia depressa	Animalia	Arthropoda	Hexanauplia	Sessilia	Chthamalidae
5	Ampelisca dalmatica	Animalia	Arthropoda	Malacostraca	Amphipoda	Ampeliscidae
5	Ampelisca pseudosarsi	Animalia	Arthropoda	Malacostraca	Amphipoda	Ampeliscidae
5	Ampelisca rubella	Animalia	Arthropoda	Malacostraca	Amphipoda	Ampeliscidae
5	Ampithoe ferox	Animalia	Arthropoda	Malacostraca	Amphipoda	Ampithoidae
5	Ampithoe riedli	Animalia	Arthropoda	Malacostraca	Amphipoda	Ampithoidae
5	Apherusa alacris	Animalia	Arthropoda	Malacostraca	Amphipoda	Calliopiidae
5	Apherusa chiereghinii	Animalia	Arthropoda	Malacostraca	Amphipoda	Calliopiidae
5	Atylus massiliensis	Animalia	Arthropoda	Malacostraca	Amphipoda	Atylidae
5	Lembos spiniventris	Animalia	Arthropoda	Malacostraca	Amphipoda	Aoridae
5	Biancolina algicola	Animalia	Arthropoda	Malacostraca	Amphipoda	Ampithoidae
5	Talorchestia brito	Animalia	Arthropoda	Malacostraca	Amphipoda	Talitridae
5	Caprella rapax	Animalia	Arthropoda	Malacostraca	Amphipoda	Caprellidae
5	Cymadusa crassicornis	Animalia	Arthropoda	Malacostraca	Amphipoda	Ampithoidae
5	Elasmopus brasiliensis	Animalia	Arthropoda	Malacostraca	Amphipoda	Maeridae
5	Eusiroides dellavallei	Animalia	Arthropoda	Malacostraca	Amphipoda	Pontogeneiidae
5	Gammaropsis crenulata	Animalia	Arthropoda	Malacostraca	Amphipoda	Photidae
5	Gammarus aequicauda	Animalia	Arthropoda	Malacostraca	Amphipoda	Gammaridae
5	Hyale camptonyx	Animalia	Arthropoda	Malacostraca	Amphipoda	Hyalidae
5	Hyale grimaldii	Animalia	Arthropoda	Malacostraca	Amphipoda	Hyalidae
5	Hyale schmidti	Animalia	Arthropoda	Malacostraca	Amphipoda	Hyalidae
5	Ischyrocerus inexpectatus	Animalia	Arthropoda	Malacostraca	Amphipoda	Ischyroceridae
5	Jassa ocia	Animalia	Arthropoda	Malacostraca	Amphipoda	Ischyroceridae
5	Leptocheirus guttatus	Animalia	Arthropoda	Malacostraca	Amphipoda	Corophiidae
5	Leucothoe serraticarpa	Animalia	Arthropoda	Malacostraca	Amphipoda	Leucothoidae
5	Leucothoe venetiarum	Animalia	Arthropoda	Malacostraca	Amphipoda	Leucothoidae
5	Liljeborgia dellavallei	Animalia	Arthropoda	Malacostraca	Amphipoda	Liljeborgiidae
5	Liljeborgia psaltrica	Animalia	Arthropoda	Malacostraca	Amphipoda	Liljeborgiidae
5	Lysianassa caesarea	Animalia	Arthropoda	Malacostraca	Amphipoda	Lysianassidae
5	Lysianassa pilicornis	Animalia	Arthropoda	Malacostraca	Amphipoda	Lysianassidae
5	Lysianassa longicornis	Animalia	Arthropoda	Malacostraca	Amphipoda	Lysianassidae
5	Metaphoxus simplex	Animalia	Arthropoda	Malacostraca	Amphipoda	Phoxocephalidae
5	Microdeutopus armatus	Animalia	Arthropoda	Malacostraca	Amphipoda	Aoridae
5	Microdeutopus bifidus	Animalia	Arthropoda	Malacostraca	Amphipoda	Aoridae
5	Orchestia montagui	Animalia	Arthropoda	Malacostraca	Amphipoda	Talitridae
5	Orchestia stephenseni	Animalia	Arthropoda	Malacostraca	Amphipoda	Talitridae
5	Orchomene grimaldii	Animalia	Arthropoda	Malacostraca	Amphipoda	Lysianassidae
5	Parhyale aquilina	Animalia	Arthropoda	Malacostraca	Amphipoda	Hyalidae
5	Pseudolirius kroyerii	Animalia	Arthropoda	Malacostraca	Amphipoda	Caprellidae
5	Stenothoe cavimana	Animalia	Arthropoda	Malacostraca	Amphipoda	Stenothoidae
5	Synchelidium longidigitatum	Animalia	Arthropoda	Malacostraca	Amphipoda	Oedicerotidae
5	Westwoodilla rectirostris	Animalia	Arthropoda	Malacostraca	Amphipoda	Oedicerotidae
5	Procampylaspis oculata	Animalia	Arthropoda	Malacostraca	Cumacea	Nannastacidae
5	Diastylis jonesi	Animalia	Arthropoda	Malacostraca	Cumacea	Diastylidae
5	Diastylis serrata	Animalia	Arthropoda	Malacostraca	Cumacea	Diastylidae
5	Iphinoe rhodaniensis	Animalia	Arthropoda	Malacostraca	Cumacea	Bodotriidae
5	Leptostylis gamoi	Animalia	Arthropoda	Malacostraca	Cumacea	Diastylidae
5	Procampylaspis bacescoi	Animalia	Arthropoda	Malacostraca	Cumacea	Nannastacidae
5	Procampylaspis mediterranea	Animalia	Arthropoda	Malacostraca	Cumacea	Nannastacidae
5	Anapagurus bicorniger	Animalia	Arthropoda	Malacostraca	Decapoda	Paguridae
5	Brachynotus gemmellari	Animalia	Arthropoda	Malacostraca	Decapoda	Varunidae
5	Brachynotus sexdentatus	Animalia	Arthropoda	Malacostraca	Decapoda	Varunidae
5	Calappa granulata	Animalia	Arthropoda	Malacostraca	Decapoda	Calappidae
5	Calcinus tubularis	Animalia	Arthropoda	Malacostraca	Decapoda	Diogenidae
5	Carcinus aestuarii	Animalia	Arthropoda	Malacostraca	Decapoda	Carcinidae
5	Clibanarius erythropus	Animalia	Arthropoda	Malacostraca	Decapoda	Diogenidae
5	Alphaeus ruber	Animalia	Arthropoda	Malacostraca	Decapoda	Alpheidae
5	Dardanus calidus	Animalia	Arthropoda	Malacostraca	Decapoda	Diogenidae
5	Derilambrus angulifrons	Animalia	Arthropoda	Malacostraca	Decapoda	Parthenopidae
5	Dorhynchus thomsoni	Animalia	Arthropoda	Malacostraca	Decapoda	Inachidae
5	Ebalia deshayesi	Animalia	Arthropoda	Malacostraca	Decapoda	Leucosiidae
5	Ergasticus clouei	Animalia	Arthropoda	Malacostraca	Decapoda	Oregoniidae
5	Eriphia verrucosa	Animalia	Arthropoda	Malacostraca	Decapoda	Eriphiidae
5	Eualus cranchii	Animalia	Arthropoda	Malacostraca	Decapoda	Thoridae
5	Galathea bolivari	Animalia	Arthropoda	Malacostraca	Decapoda	Galatheidae
5	Gnathophyllum elegans	Animalia	Arthropoda	Malacostraca	Decapoda	Palaemonidae
5	Gourretia denticulata	Animalia	Arthropoda	Malacostraca	Decapoda	Callianassidae
5	Herbstia condyliata	Animalia	Arthropoda	Malacostraca	Decapoda	Epialtidae
5	Hippolyte garciarasoi	Animalia	Arthropoda	Malacostraca	Decapoda	Hippolytidae
5	Hippolyte niezabitowskii	Animalia	Arthropoda	Malacostraca	Decapoda	Hippolytidae
5	Ilia nucleus	Animalia	Arthropoda	Malacostraca	Decapoda	Leucosiidae
5	Inachus communissimus	Animalia	Arthropoda	Malacostraca	Decapoda	Inachidae
5	Inachus parvirostris	Animalia	Arthropoda	Malacostraca	Decapoda	Inachidae
5	Lissa chiragra	Animalia	Arthropoda	Malacostraca	Decapoda	Epialtidae
5	Lysmata nilita	Animalia	Arthropoda	Malacostraca	Decapoda	Lysmatidae
5	Lysmata seticaudata	Animalia	Arthropoda	Malacostraca	Decapoda	Lysmatidae
5	Macropodia czernjawskii	Animalia	Arthropoda	Malacostraca	Decapoda	Inachidae
5	Macropodia longipes	Animalia	Arthropoda	Malacostraca	Decapoda	Inachidae
5	Maja crispata	Animalia	Arthropoda	Malacostraca	Decapoda	Majidae
5	Monodaeus guinotae	Animalia	Arthropoda	Malacostraca	Decapoda	Xanthidae
5	Munida curvimana	Animalia	Arthropoda	Malacostraca	Decapoda	Munididae
5	Munida rutllanti	Animalia	Arthropoda	Malacostraca	Decapoda	Munididae
5	Maja goltziana	Animalia	Arthropoda	Malacostraca	Decapoda	Majidae
5	Odontozona minoica	Animalia	Arthropoda	Malacostraca	Decapoda	Stenopodidae
5	Paguristes eremita	Animalia	Arthropoda	Malacostraca	Decapoda	Diogenidae
5	Paguristes syrtensis	Animalia	Arthropoda	Malacostraca	Decapoda	Diogenidae
5	Pagurus anachoretus	Animalia	Arthropoda	Malacostraca	Decapoda	Paguridae
5	Pagurus excavatus	Animalia	Arthropoda	Malacostraca	Decapoda	Paguridae
5	Palaemon xiphias	Animalia	Arthropoda	Malacostraca	Decapoda	Palaemonidae
5	Palicus caronii	Animalia	Arthropoda	Malacostraca	Decapoda	Palicidae
5	Periclimenes amethysteus	Animalia	Arthropoda	Malacostraca	Decapoda	Palaemonidae
5	Callianassa candida	Animalia	Arthropoda	Malacostraca	Decapoda	Callianassidae
5	Philocheras monacanthus	Animalia	Arthropoda	Malacostraca	Decapoda	Crangonidae
5	Pilumnus villosissimus	Animalia	Arthropoda	Malacostraca	Decapoda	Pilumnidae
5	Pisa corallina	Animalia	Arthropoda	Malacostraca	Decapoda	Epialtidae
5	Pisa hirticornis	Animalia	Arthropoda	Malacostraca	Decapoda	Epialtidae
5	Pisa muscosa	Animalia	Arthropoda	Malacostraca	Decapoda	Epialtidae
5	Pisa nodipes	Animalia	Arthropoda	Malacostraca	Decapoda	Epialtidae
5	Pisidia bluteli	Animalia	Arthropoda	Malacostraca	Decapoda	Porcellanidae
5	Plesionika antigai	Animalia	Arthropoda	Malacostraca	Decapoda	Pandalidae
5	Plesionika gigliolii	Animalia	Arthropoda	Malacostraca	Decapoda	Pandalidae
5	Portumnus lysianassa	Animalia	Arthropoda	Malacostraca	Decapoda	Carcinidae
5	Portunus (Portunus) hastatus	Animalia	Arthropoda	Malacostraca	Decapoda	Portunidae
5	Processa elegantula	Animalia	Arthropoda	Malacostraca	Decapoda	Processidae
5	Scyllarus arctus	Animalia	Arthropoda	Malacostraca	Decapoda	Scyllaridae
5	Sicyonia carinata	Animalia	Arthropoda	Malacostraca	Decapoda	Sicyoniidae
5	Sirpus zariquieyi	Animalia	Arthropoda	Malacostraca	Decapoda	Pirimelidae
5	Parthenope macrochelos	Animalia	Arthropoda	Malacostraca	Decapoda	Parthenopidae
5	Synalpheus gambarelloides	Animalia	Arthropoda	Malacostraca	Decapoda	Alpheidae
5	Typton spongicola	Animalia	Arthropoda	Malacostraca	Decapoda	Palaemonidae
5	Upogebia tipica	Animalia	Arthropoda	Malacostraca	Decapoda	Upogebiidae
5	Xantho granulicarpus	Animalia	Arthropoda	Malacostraca	Decapoda	Xanthidae
5	Androniscus roseus	Animalia	Arthropoda	Malacostraca	Isopoda	Trichoniscidae
5	Armadillidium carniolense	Animalia	Arthropoda	Malacostraca	Isopoda	Armadillidiidae
5	Chaetophiloscia piligera	Animalia	Arthropoda	Malacostraca	Isopoda	Philosciidae
5	Chaetophiloscia hastata	Animalia	Arthropoda	Malacostraca	Isopoda	Philosciidae
5	Chaetophiloscia sicula	Animalia	Arthropoda	Malacostraca	Isopoda	Philosciidae
5	Cylisticus plumbeus	Animalia	Arthropoda	Malacostraca	Isopoda	Cylisticidae
5	Cymodoce hanseni	Animalia	Arthropoda	Malacostraca	Isopoda	Sphaeromatidae
5	Cymodoce pilosa	Animalia	Arthropoda	Malacostraca	Isopoda	Sphaeromatidae
5	Dynamene torelliae	Animalia	Arthropoda	Malacostraca	Isopoda	Sphaeromatidae
5	Gnathia illepidus	Animalia	Arthropoda	Malacostraca	Isopoda	Gnathiidae
5	Gnathia inopinata	Animalia	Arthropoda	Malacostraca	Isopoda	Gnathiidae
5	Gnathia venusta	Animalia	Arthropoda	Malacostraca	Isopoda	Gnathiidae
5	Hyloniscus adonis	Animalia	Arthropoda	Malacostraca	Isopoda	Trichoniscidae
5	Joeropsis legrandi	Animalia	Arthropoda	Malacostraca	Isopoda	Joeropsididae
5	Kupellonura flexibilis	Animalia	Arthropoda	Malacostraca	Isopoda	Hyssuridae
5	Leptanthura apalpata	Animalia	Arthropoda	Malacostraca	Isopoda	Leptanthuridae
5	Natatolana neglecta	Animalia	Arthropoda	Malacostraca	Isopoda	Cirolanidae
5	Orthometopon dalmatinum	Animalia	Arthropoda	Malacostraca	Isopoda	Agnaridae
5	Pilosanthura fresii	Animalia	Arthropoda	Malacostraca	Isopoda	Anthuridae
5	Synisoma capito	Animalia	Arthropoda	Malacostraca	Isopoda	Idoteidae
5	Tiroloscia esterelana	Animalia	Arthropoda	Malacostraca	Isopoda	Philosciidae
5	Trichoniscoides cavernicola	Animalia	Arthropoda	Malacostraca	Isopoda	Trichoniscidae
5	Tiroloscia pygmaea	Animalia	Arthropoda	Malacostraca	Isopoda	Philosciidae
5	Nannosquilloides occultus	Animalia	Arthropoda	Malacostraca	Stomatopoda	Nannosquillidae
5	Parapseudes latifrons	Animalia	Arthropoda	Malacostraca	Tanaidacea	Parapseudidae
5	Pseudoleptochelia anomala	Animalia	Arthropoda	Malacostraca	Tanaidacea	Leptocheliidae
5	Tanais grimaldii	Animalia	Arthropoda	Malacostraca	Tanaidacea	Tanaididae
5	Philomedes macandrei	Animalia	Arthropoda	Ostracoda	Myodocopida	Philomedidae
5	Nolella gigantea	Animalia	Bryozoa	Gymnolaemata	Ctenostomatida	Nolellidae
5	Atherina (Hepsetia) boyeri	Animalia	Chordata	Actinopterygii	Atheriniformes	Atherinidae
5	Atherina boyeri	Animalia	Chordata	Actinopterygii	Atheriniformes	Atherinidae
5	Atherina (Atherina) hepsetus	Animalia	Chordata	Actinopterygii	Atheriniformes	Atherinidae
5	Centracanthus cirrus	Animalia	Chordata	Actinopterygii	Perciformes	Centracanthidae
5	Dentex (Dentex)	Animalia	Chordata	Actinopterygii	Perciformes	Sparidae
5	Diplodus vulgaris	Animalia	Chordata	Actinopterygii	Perciformes	Sparidae
5	Gobius bucchichi	Animalia	Chordata	Actinopterygii	Perciformes	Gobiidae
5	Gobius geniporus	Animalia	Chordata	Actinopterygii	Perciformes	Gobiidae
5	Labrus merula	Animalia	Chordata	Actinopterygii	Perciformes	Labridae
5	Labrus viridis	Animalia	Chordata	Actinopterygii	Perciformes	Labridae
5	Lipophrys canevae	Animalia	Chordata	Actinopterygii	Perciformes	Blenniidae
5	Oblada melanura	Animalia	Chordata	Actinopterygii	Perciformes	Sparidae
5	Oedalechilus labeo	Animalia	Chordata	Actinopterygii	Perciformes	Mugilidae
5	Pagrus auriga	Animalia	Chordata	Actinopterygii	Perciformes	Sparidae
5	Parablennius rouxi	Animalia	Chordata	Actinopterygii	Perciformes	Blenniidae
5	Sciaena umbra	Animalia	Chordata	Actinopterygii	Perciformes	Sciaenidae
5	Serranus hepatus	Animalia	Chordata	Actinopterygii	Perciformes	Serranidae
5	Spicara maena	Animalia	Chordata	Actinopterygii	Perciformes	Centracanthidae
5	Spicara smaris	Animalia	Chordata	Actinopterygii	Perciformes	Centracanthidae
5	Symphodus (Symphodus) rostratus	Animalia	Chordata	Actinopterygii	Perciformes	Labridae
5	Crenilabrus quinquimaculatus	Animalia	Chordata	Actinopterygii	Perciformes	Labridae
5	Symphodus (Crenilabrus) tinca	Animalia	Chordata	Actinopterygii	Perciformes	Labridae
5	Trachurus mediterraneus	Animalia	Chordata	Actinopterygii	Perciformes	Carangidae
5	Zosterisessor ophiocephalus	Animalia	Chordata	Actinopterygii	Perciformes	Gobiidae
5	Solea aegyptiaca	Animalia	Chordata	Actinopterygii	Pleuronectiformes	Soleidae
5	Balistes balistes	Animalia	Chordata	Actinopterygii
5	Pleurenectes flesus	Animalia	Chordata	Actinopterygii
5	Aplidium aegeansis	Animalia	Chordata	Ascidiacea	Aplousobranchia	Polyclinidae
5	Aplidium asperum	Animalia	Chordata	Ascidiacea	Aplousobranchia	Polyclinidae
5	Didemnum granulosum	Animalia	Chordata	Ascidiacea	Aplousobranchia	Didemnidae
5	Polycitor adriaticus	Animalia	Chordata	Ascidiacea	Aplousobranchia	Polycitoridae
5	Ascidia muricata	Animalia	Chordata	Ascidiacea	Phlebobranchia	Ascidiidae
5	Phallusia fumigata	Animalia	Chordata	Ascidiacea	Phlebobranchia	Ascidiidae
5	Botryllus leachii	Animalia	Chordata	Ascidiacea	Stolidobranchia	Styelidae
5	Halocynthia papillosa	Animalia	Chordata	Ascidiacea	Stolidobranchia	Pyuridae
5	Microcosmus nudistigma	Animalia	Chordata	Ascidiacea	Stolidobranchia	Pyuridae
5	Microcosmus polymorphus	Animalia	Chordata	Ascidiacea	Stolidobranchia	Pyuridae
5	Microcosmus sabatieri	Animalia	Chordata	Ascidiacea	Stolidobranchia	Pyuridae
5	Pyura dura	Animalia	Chordata	Ascidiacea	Stolidobranchia	Pyuridae
5	Larus audouinii	Animalia	Chordata	Aves	Charadriiformes	Laridae
5	Puffinus yelkouan	Animalia	Chordata	Aves	Procellariiformes	Procellariidae
5	Mustelus punctulatus	Animalia	Chordata	Elasmobranchii	Carcharhiniformes	Triakidae
5	Raja asterias	Animalia	Chordata	Elasmobranchii	Rajiformes	Rajidae
5	Actinia cari	Animalia	Cnidaria	Anthozoa	Actiniaria	Actiniidae
5	Actinia schmidti	Animalia	Cnidaria	Anthozoa	Actiniaria	Actiniidae
5	Actinia carciniopados	Animalia	Cnidaria	Anthozoa	Actiniaria	Actiniidae
5	Andresia parthenopea	Animalia	Cnidaria	Anthozoa	Actiniaria	Andresiidae
5	Anemonia cereus	Animalia	Cnidaria	Anthozoa	Actiniaria	Actiniidae
5	Cribrina glandulosa	Animalia	Cnidaria	Anthozoa	Actiniaria	Actiniidae
5	Actinia effoeta	Animalia	Cnidaria	Anthozoa	Actiniaria	Actiniidae
5	Condylactis aurantiaca	Animalia	Cnidaria	Anthozoa	Actiniaria	Actiniidae
5	Cribrinopsis crassa	Animalia	Cnidaria	Anthozoa	Actiniaria	Actiniidae
5	Phymanthus pulcher	Animalia	Cnidaria	Anthozoa	Actiniaria	Phymanthidae
5	Segonzactis hartogi	Animalia	Cnidaria	Anthozoa	Actiniaria	Condylanthidae
5	Actinia diaphana	Animalia	Cnidaria	Anthozoa	Actiniaria	Actiniidae
5	Clavularia crassa	Animalia	Cnidaria	Anthozoa	Alcyonacea	Clavulariidae
5	Corallium rubrum	Animalia	Cnidaria	Anthozoa	Alcyonacea	Coralliidae
5	Cornularia cornucopiae	Animalia	Cnidaria	Anthozoa	Alcyonacea	Cornulariidae
5	Eunicella cavolini	Animalia	Cnidaria	Anthozoa	Alcyonacea	Gorgoniidae
5	Eunicella singularis	Animalia	Cnidaria	Anthozoa	Alcyonacea	Gorgoniidae
5	Paralcyonium spinulosum	Animalia	Cnidaria	Anthozoa	Alcyonacea	Paralcyoniidae
5	Paramuricea clavata	Animalia	Cnidaria	Anthozoa	Alcyonacea	Plexauridae
5	Paramuricea macrospina	Animalia	Cnidaria	Anthozoa	Alcyonacea	Plexauridae
5	Balanophyllia europaea	Animalia	Cnidaria	Anthozoa	Scleractinia	Dendrophylliidae
5	Ceratotrochus magnaghii	Animalia	Cnidaria	Anthozoa	Scleractinia	Caryophylliidae
5	Cladocora cespitosa	Animalia	Cnidaria	Anthozoa	Scleractinia	Scleractinia incertae sedis
5	Stenocyathus washingtoni	Animalia	Cnidaria	Anthozoa	Scleractinia	Stenocyathidae
5	Thalamophyllia gasti	Animalia	Cnidaria	Anthozoa	Scleractinia	Caryophylliidae
5	Balanophyllia verrucaria	Animalia	Cnidaria	Anthozoa	Scleractinia	Dendrophylliidae
5	Epizoanthus mediterraneus	Animalia	Cnidaria	Anthozoa	Zoantharia	Epizoanthidae
5	Epizoanthus paxii	Animalia	Cnidaria	Anthozoa	Zoantharia	Epizoanthidae
5	Palythoa marioni	Animalia	Cnidaria	Anthozoa	Zoantharia	Sphenopidae
5	Eudendrium racemosum	Animalia	Cnidaria	Hydrozoa	Anthoathecata	Eudendriidae
5	Astropecten bispinosus	Animalia	Echinodermata	Asteroidea	Paxillosida	Astropectinidae
5	Astropecten jonstoni	Animalia	Echinodermata	Asteroidea	Paxillosida	Astropectinidae
5	Astropecten spinulosus	Animalia	Echinodermata	Asteroidea	Paxillosida	Astropectinidae
5	Echinaster (Echinaster) sepositus	Animalia	Echinodermata	Asteroidea	Spinulosida	Echinasteridae
5	Hacelia attenuata	Animalia	Echinodermata	Asteroidea	Valvatida	Ophidiasteridae
5	Odontaster mediterraneus	Animalia	Echinodermata	Asteroidea	Valvatida	Odontasteridae
5	Antedon mediterranea	Animalia	Echinodermata	Crinoidea	Comatulida	Antedonidae
5	Psammechinus microtuberculatus	Animalia	Echinodermata	Echinoidea	Camarodonta	Parechinidae
5	Echinocardium mediterraneum	Animalia	Echinodermata	Echinoidea	Spatangoida	Loveniidae
5	Schizaster canaliferus	Animalia	Echinodermata	Echinoidea
5	Holothuria (Holothuria) helleri	Animalia	Echinodermata	Holothuroidea	Aspidochirotida	Holothuriidae
5	Holothuria (Holothuria) tubulosa	Animalia	Echinodermata	Holothuroidea	Aspidochirotida	Holothuriidae
5	Holothuria (Roweothuria) poli	Animalia	Echinodermata	Holothuroidea	Aspidochirotida	Holothuriidae
5	Pseudocnella syracusana	Animalia	Echinodermata	Holothuroidea	Dendrochirotida	Cucumariidae
5	Leptopentacta tergestina	Animalia	Echinodermata	Holothuroidea	Dendrochirotida	Cucumariidae
5	Phyllophorus (Phyllophorus) urna	Animalia	Echinodermata	Holothuroidea	Dendrochirotida	Phyllophoridae
5	Stereoderma kirchsbergii	Animalia	Echinodermata	Holothuroidea	Dendrochirotida	Cucumariidae
5	Phaxas adriaticus	Animalia	Mollusca	Bivalvia	Adapedonta	Pharidae
5	Barbatia barbata	Animalia	Mollusca	Bivalvia	Arcida	Arcidae
5	Tellina distorta	Animalia	Mollusca	Bivalvia	Cardiida	Tellinidae
5	Tellina compressa	Animalia	Mollusca	Bivalvia	Cardiida	Tellinidae
5	Cardium papillosum	Animalia	Mollusca	Bivalvia	Cardiida	Cardiidae
5	Cardium exiguum	Animalia	Mollusca	Bivalvia	Cardiida	Cardiidae
5	Parvicardium scriptum	Animalia	Mollusca	Bivalvia	Cardiida	Cardiidae
5	Tellina incarnata	Animalia	Mollusca	Bivalvia	Cardiida	Tellinidae
5	Tellina nitida	Animalia	Mollusca	Bivalvia	Cardiida	Tellinidae
5	Beguina trapezia	Animalia	Mollusca	Bivalvia	Carditida	Carditidae
5	Glans trapezia	Animalia	Mollusca	Bivalvia	Carditida	Carditidae
5	Lima hians	Animalia	Mollusca	Bivalvia	Limida	Limidae
5	Ctena decussata	Animalia	Mollusca	Bivalvia	Lucinida	Lucinidae
5	Anodontia fragilis	Animalia	Mollusca	Bivalvia	Lucinida	Lucinidae
5	Lentidium mediterraneum	Animalia	Mollusca	Bivalvia	Myida	Corbulidae
5	Lithophaga lithophaga	Animalia	Mollusca	Bivalvia	Mytilida	Mytilidae
5	Mytilaster minimus	Animalia	Mollusca	Bivalvia	Mytilida	Mytilidae
5	Nuculana pella	Animalia	Mollusca	Bivalvia	Nuculanida	Nuculanidae
5	Leda commutata	Animalia	Mollusca	Bivalvia	Nuculanida	Nuculanidae
5	Spondylus gaederopus	Animalia	Mollusca	Bivalvia	Pectinida	Spondylidae
5	Tapes pullastra	Animalia	Mollusca	Bivalvia	Venerida	Veneridae
5	Clausina verrucosa	Animalia	Mollusca	Bivalvia	Venerida	Veneridae
5	Lyonsia adriatica	Animalia	Mollusca	Bivalvia		Lyonsiidae
5	Falcidens aequabilis	Animalia	Mollusca	Caudofoveata	Chaetodermatida	Chaetodermatidae
5	Falcidens gutturosus	Animalia	Mollusca	Caudofoveata	Chaetodermatida	Chaetodermatidae
5	Prochaetoderma raduliferum	Animalia	Mollusca	Caudofoveata	Chaetodermatida	Prochaetodermatidae
5	Alloteuthis media	Animalia	Mollusca	Cephalopoda	Myopsida	Loliginidae
5	Eledone moschata	Animalia	Mollusca	Cephalopoda	Octopoda	Eledonidae
5	Rondeletiola minor	Animalia	Mollusca	Cephalopoda	Sepiida	Sepiolidae
5	Sepietta neglecta	Animalia	Mollusca	Cephalopoda	Sepiida	Sepiolidae
5	Sepiola rondeleti	Animalia	Mollusca	Cephalopoda	Sepiida	Sepiolidae
5	Cerithiopsis minima	Animalia	Mollusca	Gastropoda	[unassigned] Caenogastropoda	Cerithiopsidae
5	Cerithium rupestre	Animalia	Mollusca	Gastropoda	[unassigned] Caenogastropoda	Cerithiidae
5	Cheirodonta pallescens	Animalia	Mollusca	Gastropoda	[unassigned] Caenogastropoda	Triphoridae
5	Dizoniopsis coppolae	Animalia	Mollusca	Gastropoda	[unassigned] Caenogastropoda	Cerithiopsidae
5	Monophorus erythrosoma	Animalia	Mollusca	Gastropoda	[unassigned] Caenogastropoda	Triphoridae
5	Monophorus perversus	Animalia	Mollusca	Gastropoda	[unassigned] Caenogastropoda	Triphoridae
5	Opalia hellenica	Animalia	Mollusca	Gastropoda	[unassigned] Caenogastropoda	Epitoniidae
5	Turritella turbona	Animalia	Mollusca	Gastropoda	[unassigned] Caenogastropoda	Turritellidae
5	Weinkauffia turgidula	Animalia	Mollusca	Gastropoda	Cephalaspidea	Haminoeidae
5	Aclis attenuans	Animalia	Mollusca	Gastropoda	Littorinimorpha	Aclididae
5	Alvania cimex	Animalia	Mollusca	Gastropoda	Littorinimorpha	Rissoidae
5	Alvania discors	Animalia	Mollusca	Gastropoda	Littorinimorpha	Rissoidae
5	Alvania lineata	Animalia	Mollusca	Gastropoda	Littorinimorpha	Rissoidae
5	Alvania mamillata	Animalia	Mollusca	Gastropoda	Littorinimorpha	Rissoidae
5	Alvania pagodula	Animalia	Mollusca	Gastropoda	Littorinimorpha	Rissoidae
5	Alvania subcrenulata	Animalia	Mollusca	Gastropoda	Littorinimorpha	Rissoidae
5	Crepidula unguiformis	Animalia	Mollusca	Gastropoda	Littorinimorpha	Calyptraeidae
5	Payraudeautia intricata	Animalia	Mollusca	Gastropoda	Littorinimorpha	Naticidae
5	Euspira macilenta	Animalia	Mollusca	Gastropoda	Littorinimorpha	Naticidae
5	Galeodea echinophora	Animalia	Mollusca	Gastropoda	Littorinimorpha	Cassidae
5	Luria lurida	Animalia	Mollusca	Gastropoda	Littorinimorpha	Cypraeidae
5	Melanella polita	Animalia	Mollusca	Gastropoda	Littorinimorpha	Eulimidae
5	Natica stercusmuscarum	Animalia	Mollusca	Gastropoda	Littorinimorpha	Naticidae
5	Neverita josephinia	Animalia	Mollusca	Gastropoda	Littorinimorpha	Naticidae
5	Nodulus contortus	Animalia	Mollusca	Gastropoda	Littorinimorpha	Anabathridae
5	Aperiovula adriatica	Animalia	Mollusca	Gastropoda	Littorinimorpha	Ovulidae
5	Pusillina marginata	Animalia	Mollusca	Gastropoda	Littorinimorpha	Rissoidae
5	Pusillina philippi	Animalia	Mollusca	Gastropoda	Littorinimorpha	Rissoidae
5	Pusillina radiata	Animalia	Mollusca	Gastropoda	Littorinimorpha	Rissoidae
5	Rissoa lia	Animalia	Mollusca	Gastropoda	Littorinimorpha	Rissoidae
5	Rissoa similis	Animalia	Mollusca	Gastropoda	Littorinimorpha	Rissoidae
5	Rissoa splendida	Animalia	Mollusca	Gastropoda	Littorinimorpha	Rissoidae
5	Rissoa variabilis	Animalia	Mollusca	Gastropoda	Littorinimorpha	Rissoidae
5	Rissoina bruguieri	Animalia	Mollusca	Gastropoda	Littorinimorpha	Rissoinidae
5	Setia amabilis	Animalia	Mollusca	Gastropoda	Littorinimorpha	Rissoidae
5	Setia turriculata	Animalia	Mollusca	Gastropoda	Littorinimorpha	Rissoidae
5	Neosimnia spelta	Animalia	Mollusca	Gastropoda	Littorinimorpha	Ovulidae
5	Simnia nicaeensis	Animalia	Mollusca	Gastropoda	Littorinimorpha	Ovulidae
5	Vermetus granulatus	Animalia	Mollusca	Gastropoda	Littorinimorpha	Vermetidae
5	Vermetus triquetrus	Animalia	Mollusca	Gastropoda	Littorinimorpha	Vermetidae
5	Pollia scacchiana	Animalia	Mollusca	Gastropoda	Neogastropoda	Buccinidae
5	Fusinus syracusanus	Animalia	Mollusca	Gastropoda	Neogastropoda	Fasciolariidae
5	Bolinus brandaris	Animalia	Mollusca	Gastropoda	Neogastropoda	Muricidae
5	Chauvetia affinis	Animalia	Mollusca	Gastropoda	Neogastropoda	Buccinidae
5	Columbella rustica	Animalia	Mollusca	Gastropoda	Neogastropoda	Columbellidae
5	Conus mediterraneus	Animalia	Mollusca	Gastropoda	Neogastropoda	Conidae
5	Engina leucozona	Animalia	Mollusca	Gastropoda	Neogastropoda	Buccinidae
5	Buccinulum corneum	Animalia	Mollusca	Gastropoda	Neogastropoda	Buccinidae
5	Fusinus pulchellus	Animalia	Mollusca	Gastropoda	Neogastropoda	Fasciolariidae
5	Fusinus rostratus	Animalia	Mollusca	Gastropoda	Neogastropoda	Fasciolariidae
5	Gibberula miliaria	Animalia	Mollusca	Gastropoda	Neogastropoda	Cystiscidae
5	Gibberula philippii	Animalia	Mollusca	Gastropoda	Neogastropoda	Cystiscidae
5	Mangelia multilineolata	Animalia	Mollusca	Gastropoda	Neogastropoda	Mangeliidae
5	Mangelia scabrida	Animalia	Mollusca	Gastropoda	Neogastropoda	Mangeliidae
5	Mangelia taeniata	Animalia	Mollusca	Gastropoda	Neogastropoda	Mangeliidae
5	Mangelia unifasciata	Animalia	Mollusca	Gastropoda	Neogastropoda	Mangeliidae
5	Mangelia vauquelini	Animalia	Mollusca	Gastropoda	Neogastropoda	Mangeliidae
5	Mitra corniculum	Animalia	Mollusca	Gastropoda	Neogastropoda	Mitridae
5	Mitrella scripta	Animalia	Mollusca	Gastropoda	Neogastropoda	Columbellidae
5	Muricopsis cristata	Animalia	Mollusca	Gastropoda	Neogastropoda	Muricidae
5	Ocinebrina edwardsi	Animalia	Mollusca	Gastropoda	Neogastropoda	Muricidae
5	Pisania striata	Animalia	Mollusca	Gastropoda	Neogastropoda	Buccinidae
5	Raphitoma concinna	Animalia	Mollusca	Gastropoda	Neogastropoda	Raphitomidae
5	Raphitoma densa	Animalia	Mollusca	Gastropoda	Neogastropoda	Raphitomidae
5	Raphitoma laviae	Animalia	Mollusca	Gastropoda	Neogastropoda	Raphitomidae
5	Raphitoma leufroyi	Animalia	Mollusca	Gastropoda	Neogastropoda	Raphitomidae
5	Fasciolaria lignaria	Animalia	Mollusca	Gastropoda	Neogastropoda	Fasciolariidae
5	Nassarius corniculum	Animalia	Mollusca	Gastropoda	Neogastropoda	Nassariidae
5	Nassarius cuvierii	Animalia	Mollusca	Gastropoda	Neogastropoda	Nassariidae
5	Nassarius mutabilis	Animalia	Mollusca	Gastropoda	Neogastropoda	Nassariidae
5	Vexillum (Pusia) ebenus	Animalia	Mollusca	Gastropoda	Neogastropoda	Costellariidae
5	Vexillum (Pusiolina) savignyi	Animalia	Mollusca	Gastropoda	Neogastropoda	Costellariidae
5	Vexillum (Pusiolina) tricolor	Animalia	Mollusca	Gastropoda	Neogastropoda	Costellariidae
5	Mitra cornicula	Animalia	Mollusca	Gastropoda	Neogastropoda	Mitridae
5	Dendrodoris grandiflora	Animalia	Mollusca	Gastropoda	Nudibranchia	Dendrodorididae
5	Hypselodoris webbi	Animalia	Mollusca	Gastropoda	Nudibranchia	Chromodorididae
5	Flabellina affinis	Animalia	Mollusca	Gastropoda	Nudibranchia	Flabellinidae
5	Paradoris indecora	Animalia	Mollusca	Gastropoda	Nudibranchia	Discodorididae
5	Discodoris atromaculata	Animalia	Mollusca	Gastropoda	Nudibranchia	Discodorididae
5	Phyllidia flava	Animalia	Mollusca	Gastropoda	Nudibranchia	Phyllidiidae
5	Runcina ferruginea	Animalia	Mollusca	Gastropoda	Runcinacea	Runcinidae
5	Ascobulla fragilis	Animalia	Mollusca	Gastropoda	Sacoglossa	Volvatellidae
5	Tylodina perversa	Animalia	Mollusca	Gastropoda	Umbraculida	Tylodinidae
5	Ammonicera fischeriana	Animalia	Mollusca	Gastropoda		Omalogyridae
5	Calliostoma conulus	Animalia	Mollusca	Gastropoda		Calliostomatidae
5	Clanculus corallinus	Animalia	Mollusca	Gastropoda		Trochidae
5	Clanculus cruciatus	Animalia	Mollusca	Gastropoda		Trochidae
5	Danilia otaviana	Animalia	Mollusca	Gastropoda		Chilodontidae
5	Diodora gibberula	Animalia	Mollusca	Gastropoda		Fissurellidae
5	Diodora italica	Animalia	Mollusca	Gastropoda		Fissurellidae
5	Emarginula adriatica	Animalia	Mollusca	Gastropoda		Fissurellidae
5	Emarginula huzardii	Animalia	Mollusca	Gastropoda		Fissurellidae
5	Emarginula octaviana	Animalia	Mollusca	Gastropoda		Fissurellidae
5	Fissurella nubecula	Animalia	Mollusca	Gastropoda		Fissurellidae
5	Chrysallida excavata	Animalia	Mollusca	Gastropoda		Pyramidellidae
5	Gibbula adansonii	Animalia	Mollusca	Gastropoda		Trochidae
5	Gibbula albida	Animalia	Mollusca	Gastropoda		Trochidae
5	Gibbula ardens	Animalia	Mollusca	Gastropoda		Trochidae
5	Gibbula divaricata	Animalia	Mollusca	Gastropoda		Trochidae
5	Gibbula fanulum	Animalia	Mollusca	Gastropoda		Trochidae
5	Gibbula philberti	Animalia	Mollusca	Gastropoda		Trochidae
5	Gibbula racketti	Animalia	Mollusca	Gastropoda		Trochidae
5	Gibbula turbinoides	Animalia	Mollusca	Gastropoda		Trochidae
5	Gibbula umbilicaris	Animalia	Mollusca	Gastropoda		Trochidae
5	Gibbula varia	Animalia	Mollusca	Gastropoda		Trochidae
5	Homalopoma sanguineum	Animalia	Mollusca	Gastropoda		Colloniidae
5	Chrysallida emaciata	Animalia	Mollusca	Gastropoda		Pyramidellidae
5	Chrysallida intermixta	Animalia	Mollusca	Gastropoda		Pyramidellidae
5	Patella rustica	Animalia	Mollusca	Gastropoda		Patellidae
5	Osilinus articulatus	Animalia	Mollusca	Gastropoda		Trochidae
5	Osilinus turbinatus	Animalia	Mollusca	Gastropoda		Trochidae
5	Putzeysia wiseri	Animalia	Mollusca	Gastropoda		Calliotropidae
5	Chrysallida incerta	Animalia	Mollusca	Gastropoda		Pyramidellidae
5	Tricolia tenuis	Animalia	Mollusca	Gastropoda		Phasianellidae
5	Turbonilla hamata	Animalia	Mollusca	Gastropoda		Pyramidellidae
5	Helliacus aleryi	Animalia	Mollusca	Gastropoda
5	Kleinella (Euparthenia) humboldti	Animalia	Mollusca	Gastropoda
5	Subularia subulata	Animalia	Mollusca	Gastropoda
5	Chiton (Rhyssoplax) olivaceus	Animalia	Mollusca	Polyplacophora	Chitonida	Chitonidae
5	Lepidochitona (Lepidochitona) monterosatoi	Animalia	Mollusca	Polyplacophora	Chitonida	Lepidochitonidae
5	Lepidopleurus cajetanus	Animalia	Mollusca	Polyplacophora	Lepidopleurida	Leptochitonidae
5	Antalis dentalis	Animalia	Mollusca	Scaphopoda	Dentaliida	Dentaliidae
5	Antalis panorma	Animalia	Mollusca	Scaphopoda	Dentaliida	Dentaliidae
5	Fustiaria rubescens	Animalia	Mollusca	Scaphopoda	Dentaliida	Fustiariidae
5	Araeolaimus supralitoralis	Animalia	Nematoda	Chromadorea	Araeolaimida	Diplopeltidae
5	Diplopeltula bulbosa	Animalia	Nematoda	Chromadorea	Araeolaimida	Diplopeltidae
5	Diplopeltula cassidaigniensis	Animalia	Nematoda	Chromadorea	Araeolaimida	Diplopeltidae
5	Diplopeltula laminata	Animalia	Nematoda	Chromadorea	Araeolaimida	Diplopeltidae
5	Diplopeltula minuta	Animalia	Nematoda	Chromadorea	Araeolaimida	Diplopeltidae
5	Dorylaimopsis mediterranea	Animalia	Nematoda	Chromadorea	Araeolaimida	Comesomatidae
5	Hopperia massiliensis	Animalia	Nematoda	Chromadorea	Araeolaimida	Comesomatidae
5	Laimella minuta	Animalia	Nematoda	Chromadorea	Araeolaimida	Comesomatidae
5	Metaraeolaimoides oxystoma	Animalia	Nematoda	Chromadorea	Araeolaimida	Diplopeltidae
5	Minolaimus cervoides	Animalia	Nematoda	Chromadorea	Araeolaimida	Comesomatidae
5	Minolaimus lineatus	Animalia	Nematoda	Chromadorea	Araeolaimida	Comesomatidae
5	Odontophora fatisca	Animalia	Nematoda	Chromadorea	Araeolaimida	Axonolaimidae
5	Parodontophora quadristicha	Animalia	Nematoda	Chromadorea	Araeolaimida	Axonolaimidae
5	Pierrickia decasetosa	Animalia	Nematoda	Chromadorea	Araeolaimida	Comesomatidae
5	Southerniella allometrica	Animalia	Nematoda	Chromadorea	Araeolaimida	Diplopeltidae
5	Acanthonchus pugionatus	Animalia	Nematoda	Chromadorea	Chromadorida	Cyatholaimidae
5	Actinonema fidatum	Animalia	Nematoda	Chromadorea	Chromadorida	Chromadoridae
5	Chromadorella membranata	Animalia	Nematoda	Chromadorea	Chromadorida	Chromadoridae
5	Cyatholaimus microsetosus	Animalia	Nematoda	Chromadorea	Chromadorida	Cyatholaimidae
5	Dichromadora abnormis	Animalia	Nematoda	Chromadorea	Chromadorida	Chromadoridae
5	Gammanema mediterraneum	Animalia	Nematoda	Chromadorea	Chromadorida	Selachinematidae
5	Protochromadora mediterranea	Animalia	Nematoda	Chromadorea	Chromadorida	Chromadoridae
5	Hypodontolaimus mediterraneus	Animalia	Nematoda	Chromadorea	Chromadorida	Chromadoridae
5	Longicyatholaimus cervoides	Animalia	Nematoda	Chromadorea	Chromadorida	Cyatholaimidae
5	Marylynnia bellula	Animalia	Nematoda	Chromadorea	Chromadorida	Cyatholaimidae
5	Neotonchus cupulatus	Animalia	Nematoda	Chromadorea	Chromadorida	Neotonchidae
5	Neotonchus pseudocorcundus	Animalia	Nematoda	Chromadorea	Chromadorida	Neotonchidae
5	Paracanthonchus angulatus	Animalia	Nematoda	Chromadorea	Chromadorida	Cyatholaimidae
5	Paracanthonchus steueri	Animalia	Nematoda	Chromadorea	Chromadorida	Cyatholaimidae
5	Paracanthonchus sunesoni	Animalia	Nematoda	Chromadorea	Chromadorida	Cyatholaimidae
5	Paralongicyatholaimus mastigodes	Animalia	Nematoda	Chromadorea	Chromadorida	Cyatholaimidae
5	Prochromadorella actuaria	Animalia	Nematoda	Chromadorea	Chromadorida	Chromadoridae
5	Richtersia bathyalis	Animalia	Nematoda	Chromadorea	Chromadorida	Selachinematidae
5	Richtersia heipi	Animalia	Nematoda	Chromadorea	Chromadorida	Selachinematidae
5	Synonchiella micramphis	Animalia	Nematoda	Chromadorea	Chromadorida	Selachinematidae
5	Synonchiella minuta	Animalia	Nematoda	Chromadorea	Chromadorida	Selachinematidae
5	Paracanthonchus micoletzkyi	Animalia	Nematoda	Chromadorea	Chromadorida	Cyatholaimidae
5	Acanthopharynx perarmata	Animalia	Nematoda	Chromadorea	Desmodorida	Desmodoridae
5	Desmodora longiseta	Animalia	Nematoda	Chromadorea	Desmodorida	Desmodoridae
5	Desmodora conica	Animalia	Nematoda	Chromadorea	Desmodorida	Desmodoridae
5	Microlaimus undulatus	Animalia	Nematoda	Chromadorea	Desmodorida	Microlaimidae
5	Molgolaimus lazonus	Animalia	Nematoda	Chromadorea	Desmodorida	Desmodoridae
5	Pseudometachromadora longilaima	Animalia	Nematoda	Chromadorea	Desmodorida	Desmodoridae
5	Spirinia flagellata	Animalia	Nematoda	Chromadorea	Desmodorida	Desmodoridae
5	Greeffiella oxycaudata	Animalia	Nematoda	Chromadorea	Desmoscolecida	Desmoscolecidae
5	Anticyclus gigas	Animalia	Nematoda	Chromadorea	Monhysterida	Linhomoeidae
5	Anticyclus pachyamphis	Animalia	Nematoda	Chromadorea	Monhysterida	Linhomoeidae
5	Daptonema circulum	Animalia	Nematoda	Chromadorea	Monhysterida	Xyalidae
5	Daptonema longissimecaudatum	Animalia	Nematoda	Chromadorea	Monhysterida	Xyalidae
5	Daptonema maeoticum	Animalia	Nematoda	Chromadorea	Monhysterida	Xyalidae
5	Daptonema paratortum	Animalia	Nematoda	Chromadorea	Monhysterida	Xyalidae
5	Daptonema pseudotortum	Animalia	Nematoda	Chromadorea	Monhysterida	Xyalidae
5	Didelta scutellatum	Animalia	Nematoda	Chromadorea	Monhysterida	Linhomoeidae
5	Disconema longamphida	Animalia	Nematoda	Chromadorea	Monhysterida	Linhomoeidae
5	Disconema longicaudatum	Animalia	Nematoda	Chromadorea	Monhysterida	Linhomoeidae
5	Elzalia mediterranea	Animalia	Nematoda	Chromadorea	Monhysterida	Xyalidae
5	Filipjeva parameridionalis	Animalia	Nematoda	Chromadorea	Monhysterida	Xyalidae
5	Metadesmolaimus coronatus	Animalia	Nematoda	Chromadorea	Monhysterida	Xyalidae
5	Metalinhomoeus biratus	Animalia	Nematoda	Chromadorea	Monhysterida	Linhomoeidae
5	Metalinhomoeus paratypicus	Animalia	Nematoda	Chromadorea	Monhysterida	Linhomoeidae
5	Metalinhomoeus parvasetosus	Animalia	Nematoda	Chromadorea	Monhysterida	Linhomoeidae
5	Paralinhomoeus anteporus	Animalia	Nematoda	Chromadorea	Monhysterida	Linhomoeidae
5	Paralinhomoeus brevibucca	Animalia	Nematoda	Chromadorea	Monhysterida	Linhomoeidae
5	Paralinhomoeus caxinus	Animalia	Nematoda	Chromadorea	Monhysterida	Linhomoeidae
5	Paramonohystera paranormandica	Animalia	Nematoda	Chromadorea	Monhysterida	Xyalidae
5	Siphonolaimus elongatus	Animalia	Nematoda	Chromadorea	Monhysterida	Siphonolaimidae
5	Siphonolaimus weismanni	Animalia	Nematoda	Chromadorea	Monhysterida	Siphonolaimidae
5	Sphaerolaimus glaphyrus	Animalia	Nematoda	Chromadorea	Monhysterida	Sphaerolaimidae
5	Sphaerolaimus minutus	Animalia	Nematoda	Chromadorea	Monhysterida	Sphaerolaimidae
5	Sphaerolaimus paragracilis	Animalia	Nematoda	Chromadorea	Monhysterida	Sphaerolaimidae
5	Sphaerolaimus profundus	Animalia	Nematoda	Chromadorea	Monhysterida	Sphaerolaimidae
5	Steineria longicaudata	Animalia	Nematoda	Chromadorea	Monhysterida	Xyalidae
5	Terschellingia capitata	Animalia	Nematoda	Chromadorea	Monhysterida	Linhomoeidae
5	Terschellingia parva	Animalia	Nematoda	Chromadorea	Monhysterida	Linhomoeidae
5	Theristus inermis	Animalia	Nematoda	Chromadorea	Monhysterida	Xyalidae
5	Antomicron profundum	Animalia	Nematoda	Chromadorea	Plectida	Leptolaimidae
5	Leptolaimoides tubulosus	Animalia	Nematoda	Chromadorea	Plectida	Leptolaimidae
5	Leptolaimus alatus	Animalia	Nematoda	Chromadorea	Plectida	Leptolaimidae
5	Leptolaimus pumicosus	Animalia	Nematoda	Chromadorea	Plectida	Leptolaimidae
5	Metadasynemella cassidiniensis	Animalia	Nematoda	Chromadorea	Plectida	Ceramonematidae
5	Metadasynemella falciphalla	Animalia	Nematoda	Chromadorea	Plectida	Ceramonematidae
5	Pselionema deconincki	Animalia	Nematoda	Chromadorea	Plectida	Ceramonematidae
5	Pselionema minutum	Animalia	Nematoda	Chromadorea	Plectida	Ceramonematidae
5	Pselionema parasimplex	Animalia	Nematoda	Chromadorea	Plectida	Ceramonematidae
5	Leptolaimus timmi	Animalia	Nematoda	Chromadorea	Plectida	Leptolaimidae
5	Setoplectus gerlachi	Animalia	Nematoda	Chromadorea	Plectida	Haliplectidae
5	Leptolaimus minutus	Animalia	Nematoda	Chromadorea	Plectida	Leptolaimidae
5	Calyptronema acuminatum	Animalia	Nematoda	Enoplea	Enoplida	Enchelidiidae
5	Crenopharynx paralepturus	Animalia	Nematoda	Enoplea	Enoplida	Phanodermatidae
5	Curvolaimus uteratus	Animalia	Nematoda	Enoplea	Enoplida	Oncholaimidae
5	Enoploides tyrrhenicus	Animalia	Nematoda	Enoplea	Enoplida	Thoracostomopsidae
5	Enoplolaimus attenuatus	Animalia	Nematoda	Enoplea	Enoplida	Thoracostomopsidae
5	Enoplolaimus villosus	Animalia	Nematoda	Enoplea	Enoplida	Thoracostomopsidae
5	Enoplus maeoticus	Animalia	Nematoda	Enoplea	Enoplida	Enoplidae
5	Enoplus meridionalis	Animalia	Nematoda	Enoplea	Enoplida	Enoplidae
5	Enoplus striatus	Animalia	Nematoda	Enoplea	Enoplida	Enoplidae
5	Halalaimus amphidellus	Animalia	Nematoda	Enoplea	Enoplida	Oxystominidae
5	Halalaimus amphistrius	Animalia	Nematoda	Enoplea	Enoplida	Oxystominidae
5	Halalaimus delamarei	Animalia	Nematoda	Enoplea	Enoplida	Oxystominidae
5	Halalaimus filicorpus	Animalia	Nematoda	Enoplea	Enoplida	Oxystominidae
5	Halalaimus lutarus	Animalia	Nematoda	Enoplea	Enoplida	Oxystominidae
5	Halalaimus monstrocaudatus	Animalia	Nematoda	Enoplea	Enoplida	Oxystominidae
5	Halalaimus pachyodoroides	Animalia	Nematoda	Enoplea	Enoplida	Oxystominidae
5	Halalaimus turbidus	Animalia	Nematoda	Enoplea	Enoplida	Oxystominidae
5	Lauratonema adriaticum	Animalia	Nematoda	Enoplea	Enoplida	Lauratonematidae
5	Lauratonema reductum	Animalia	Nematoda	Enoplea	Enoplida	Lauratonematidae
5	Leptosomatina conicaudata	Animalia	Nematoda	Enoplea	Enoplida	Leptosomatidae
5	Micoletzkyia magna	Animalia	Nematoda	Enoplea	Enoplida	Phanodermatidae
5	Oncholaimus lanceolatus	Animalia	Nematoda	Enoplea	Enoplida	Oncholaimidae
5	Oxystomina pulchella	Animalia	Nematoda	Enoplea	Enoplida	Oxystominidae
5	Paramesacanthion tricuspis	Animalia	Nematoda	Enoplea	Enoplida	Thoracostomopsidae
5	Pareurystomina parapugetensis	Animalia	Nematoda	Enoplea	Enoplida	Enchelidiidae
5	Pelagonema omalum	Animalia	Nematoda	Enoplea	Enoplida	Oncholaimidae
5	Pelagonema simplex	Animalia	Nematoda	Enoplea	Enoplida	Oncholaimidae
5	Phanoderma tuberculatum	Animalia	Nematoda	Enoplea	Enoplida	Phanodermatidae
5	Phanodermella flagellicaudata	Animalia	Nematoda	Enoplea	Enoplida	Phanodermatidae
5	Platycomopsis nuchapilosa	Animalia	Nematoda	Enoplea	Enoplida	Leptosomatidae
5	Pontonema parpapilliferum	Animalia	Nematoda	Enoplea	Enoplida	Oncholaimidae
5	Prooncholaimus megastoma	Animalia	Nematoda	Enoplea	Enoplida	Oncholaimidae
5	Thalassoalaimus aceratus	Animalia	Nematoda	Enoplea	Enoplida	Oxystominidae
5	Thalassoalaimus brevicaudatus	Animalia	Nematoda	Enoplea	Enoplida	Oxystominidae
5	Thalassoalaimus longicaudatus	Animalia	Nematoda	Enoplea	Enoplida	Oxystominidae
5	Thalassoalaimus mediterraneus	Animalia	Nematoda	Enoplea	Enoplida	Oxystominidae
5	Thalassoalaimus paramontemari	Animalia	Nematoda	Enoplea	Enoplida	Oxystominidae
5	Thoracostoma steineri	Animalia	Nematoda	Enoplea	Enoplida	Leptosomatidae
5	Trefusia pseudolitoralis	Animalia	Nematoda	Enoplea	Enoplida	Trefusiidae
5	Viscosia minudonta	Animalia	Nematoda	Enoplea	Enoplida	Oncholaimidae
5	Viscosia profunda	Animalia	Nematoda	Enoplea	Enoplida	Oncholaimidae
5	Wieseria hispida	Animalia	Nematoda	Enoplea	Enoplida	Oxystominidae
5	Rhabdodemania coronata	Animalia	Nematoda	Enoplea	Triplonchida	Rhabdodemaniidae
5	Trileptium subterraneum	Animalia	Nematoda	Enoplea	Triplonchida	Rhabdodemaniidae
5	Sycon raphanus	Animalia	Porifera	Calcarea	Leucosolenida	Sycettidae
5	Axinella cannabina	Animalia	Porifera	Demospongiae	Axinellida	Axinellidae
5	Dictyonella marsilii	Animalia	Porifera	Demospongiae	Bubarida	Dictyonellidae
5	Diplastrella bistellata	Animalia	Porifera	Demospongiae	Clionaida	Spirastrellidae
5	Dysidea incrustans	Animalia	Porifera	Demospongiae	Dictyoceratida	Dysideidae
5	Hippospongia communis	Animalia	Porifera	Demospongiae	Dictyoceratida	Spongiidae
5	Ircinia oros	Animalia	Porifera	Demospongiae	Dictyoceratida	Irciniidae
5	Sarcotragus foetidus	Animalia	Porifera	Demospongiae	Dictyoceratida	Irciniidae
5	Sarcotragus spinosulus	Animalia	Porifera	Demospongiae	Dictyoceratida	Irciniidae
5	Spongia (Spongia) agaricina	Animalia	Porifera	Demospongiae	Dictyoceratida	Spongiidae
5	Spongia (Spongia) nitens	Animalia	Porifera	Demospongiae	Dictyoceratida	Spongiidae
5	Spongia (Spongia) virgultosa	Animalia	Porifera	Demospongiae	Dictyoceratida	Spongiidae
5	Haliclona (Reniera) cratera	Animalia	Porifera	Demospongiae	Haplosclerida	Chalinidae
5	Petrosia (Petrosia) ficiformis	Animalia	Porifera	Demospongiae	Haplosclerida	Petrosiidae
5	Crambe crambe	Animalia	Porifera	Demospongiae	Poecilosclerida	Crambeidae
5	Mycale (Aegogropila) syrinx	Animalia	Porifera	Demospongiae	Poecilosclerida	Mycalidae
5	Mycale (Aegogropila) tunicata	Animalia	Porifera	Demospongiae	Poecilosclerida	Mycalidae
5	Phorbas topsenti	Animalia	Porifera	Demospongiae	Poecilosclerida	Hymedesmiidae
5	Scopalina lophyropoda	Animalia	Porifera	Demospongiae	Scopalinida	Scopalinidae
5	Rhizaxinella pyrifera	Animalia	Porifera	Demospongiae	Suberitida	Suberitidae
5	Tethya citrina	Animalia	Porifera	Demospongiae	Tethyida	Tethyidae
5	Timea geministellata	Animalia	Porifera	Demospongiae	Tethyida	Timeidae
5	Erylus discophorus	Animalia	Porifera	Demospongiae	Tetractinellida	Geodiidae
5	Geodia conchilega	Animalia	Porifera	Demospongiae	Tetractinellida	Geodiidae
5	Penares helleri	Animalia	Porifera	Demospongiae	Tetractinellida	Geodiidae
5	Stelletta stellata	Animalia	Porifera	Demospongiae	Tetractinellida	Ancorinidae
5	Aplysina aerophoba	Animalia	Porifera	Demospongiae	Verongiida	Aplysinidae
5	Cystoseira barbata	Chromista	Ochrophyta	Phaeophyceae	Fucales	Sargassaceae
5	Cystoseira compressa	Chromista	Ochrophyta	Phaeophyceae	Fucales	Sargassaceae
5	Flabellia petiolata	Plantae	Chlorophyta	Ulvophyceae	Bryopsidales	Udoteaceae
5	Alsidium helminthochorton	Plantae	Rhodophyta	Florideophyceae	Ceramiales	Rhodomelaceae
5	Lophosiphonia subadunca	Plantae	Rhodophyta	Florideophyceae	Ceramiales	Rhodomelaceae
5	Lophosiphonia scopulorum	Plantae	Rhodophyta	Florideophyceae	Ceramiales	Rhodomelaceae
5	Womersleyella setacea	Plantae	Rhodophyta	Florideophyceae	Ceramiales	Rhodomelaceae
5	Haliptilon virgatum	Plantae	Rhodophyta	Florideophyceae	Corallinales	Corallinaceae
5	Pseudolithophyllum expansum	Plantae	Rhodophyta	Florideophyceae	Corallinales	Corallinaceae
5	Gelidium pectinatum	Plantae	Rhodophyta	Florideophyceae	Gelidiales	Gelidiaceae
5	Peyssonnelia squamaria	Plantae	Rhodophyta	Florideophyceae	Peyssonneliales	Peyssonneliaceae
5	Posidonia oceanica	Plantae	Tracheophyta	Magnoliopsida	Alismatales	Posidoniaceae
6	Phallodrilus altus	Animalia	Annelida	Clitellata	Haplotaxida	Naididae
6	Tubificoides cuspisetosus	Animalia	Annelida	Clitellata	Haplotaxida	Naididae
6	Eunoe depressa	Animalia	Annelida	Polychaeta	Phyllodocida	Polynoidae
6	Aetideopsis minor	Animalia	Arthropoda	Hexanauplia	Calanoida	Aetideidae
6	Chiridiella reducta	Animalia	Arthropoda	Hexanauplia	Calanoida	Aetideidae
6	Drepanopus bungei	Animalia	Arthropoda	Hexanauplia	Calanoida	Clausocalanidae
6	Epischura nevadensis	Animalia	Arthropoda	Hexanauplia	Calanoida	Temoridae
6	Eurytemora richingsi	Animalia	Arthropoda	Hexanauplia	Calanoida	Temoridae
6	Heterocope septentrionalis	Animalia	Arthropoda	Hexanauplia	Calanoida	Temoridae
6	Jaschnovia johnsoni	Animalia	Arthropoda	Hexanauplia	Calanoida	Aetideidae
6	Jaschnovia tolli	Animalia	Arthropoda	Hexanauplia	Calanoida	Aetideidae
6	Leptodiaptomus ashlandi	Animalia	Arthropoda	Hexanauplia	Calanoida	Diaptomidae
6	Limnocalanus johanseni	Animalia	Arthropoda	Hexanauplia	Calanoida	Centropagidae
6	Lucicutia pseudopolaris	Animalia	Arthropoda	Hexanauplia	Calanoida	Lucicutiidae
6	Neoscolecithrix farrani	Animalia	Arthropoda	Hexanauplia	Calanoida	Tharybidae
6	Xanthocalanus magnus	Animalia	Arthropoda	Hexanauplia	Calanoida	Phaennidae
6	Pseudochirella spectabilis	Animalia	Arthropoda	Hexanauplia	Calanoida	Aetideidae
6	Scaphocalanus acrocephalus	Animalia	Arthropoda	Hexanauplia	Calanoida	Scolecitrichidae
6	Spinocalanus antarcticus	Animalia	Arthropoda	Hexanauplia	Calanoida	Spinocalanidae
6	Spinocalanus elongatus	Animalia	Arthropoda	Hexanauplia	Calanoida	Spinocalanidae
6	Spinocalanus longispinus	Animalia	Arthropoda	Hexanauplia	Calanoida	Spinocalanidae
6	Tharybis groenlandica	Animalia	Arthropoda	Hexanauplia	Calanoida	Tharybidae
6	Xanthocalanus profundus	Animalia	Arthropoda	Hexanauplia	Calanoida	Phaennidae
6	Euchaeta copepodite	Animalia	Arthropoda	Hexanauplia	Calanoida	Euchaetidae
6	Amphiascus hispidus	Animalia	Arthropoda	Hexanauplia	Harpacticoida	Miraciidae
6	Expansicervinia glacieria	Animalia	Arthropoda	Hexanauplia	Harpacticoida	Aegisthidae
6	Pseudotachidius bipartitus	Animalia	Arthropoda	Hexanauplia	Harpacticoida	Pseudotachidiidae
6	Pseudotachidius brevisetosus	Animalia	Arthropoda	Hexanauplia	Harpacticoida	Pseudotachidiidae
6	Neomormonilla polaris	Animalia	Arthropoda	Hexanauplia	Mormonilloida	Mormonillidae
6	Centobnaster severnicus	Animalia	Arthropoda	Hexanauplia	Poecilostomatoida	Erebonasteridae
6	Acanthostepheia behringiensis	Animalia	Arthropoda	Malacostraca	Amphipoda	Oedicerotidae
6	Ampelisca erythrorhabdota	Animalia	Arthropoda	Malacostraca	Amphipoda	Ampeliscidae
6	Arctolembos arcticus	Animalia	Arthropoda	Malacostraca	Amphipoda	Aoridae
6	Atylus atlassovi	Animalia	Arthropoda	Malacostraca	Amphipoda	Atylidae
6	Lembos borealis	Animalia	Arthropoda	Malacostraca	Amphipoda	Aoridae
6	Byblis frigidis	Animalia	Arthropoda	Malacostraca	Amphipoda	Ampeliscidae
6	Byblis robustus	Animalia	Arthropoda	Malacostraca	Amphipoda	Ampeliscidae
6	Gammaracanthus loricatus	Animalia	Arthropoda	Malacostraca	Amphipoda	Gammaracanthidae
6	Metopa longirama	Animalia	Arthropoda	Malacostraca	Amphipoda	Stenothoidae
6	Oediceros saginatus	Animalia	Arthropoda	Malacostraca	Amphipoda	Oedicerotidae
6	Monoculodes longirostris	Animalia	Arthropoda	Malacostraca	Amphipoda	Oedicerotidae
6	Weyprechtia heuglini	Animalia	Arthropoda	Malacostraca	Amphipoda	Calliopiidae
6	Paraoediceros lynceus	Animalia	Arthropoda	Malacostraca	Amphipoda
6	Brachydiastylis nimia	Animalia	Arthropoda	Malacostraca	Cumacea	Diastylidae
6	Leucon (Leucon) kobjakovae	Animalia	Arthropoda	Malacostraca	Cumacea	Leuconidae
6	Argis crassa	Animalia	Arthropoda	Malacostraca	Decapoda	Crangonidae
6	Nectocrangon lar	Animalia	Arthropoda	Malacostraca	Decapoda	Crangonidae
6	Thysanoessa abysorrum	Animalia	Arthropoda	Malacostraca	Euphausiacea	Euphausiidae
6	Thysanoessa libellula	Animalia	Arthropoda	Malacostraca	Euphausiacea	Euphausiidae
6	Prodajus mysidis	Animalia	Arthropoda	Malacostraca	Isopoda	Dajidae
6	Disconectes coxalis	Animalia	Arthropoda	Malacostraca	Isopoda	Munnopsidae
6	Mysis polaris	Animalia	Arthropoda	Malacostraca	Mysida	Mysidae
6	Bathyleberis thrix	Animalia	Arthropoda	Ostracoda	Myodocopida	Cylindroleberididae
6	Bugula fastigiata	Animalia	Bryozoa	Gymnolaemata	Cheilostomatida	Bugulidae
6	Celleporina ventricosa	Animalia	Bryozoa	Gymnolaemata	Cheilostomatida	Celleporidae
6	Cribrilina spitzbergensis	Animalia	Bryozoa	Gymnolaemata	Cheilostomatida	Cribrilinidae
6	Escharelloides spinulifera	Animalia	Bryozoa	Gymnolaemata	Cheilostomatida	Hincksiporidae
6	Hippodiplosia harmsworthi	Animalia	Bryozoa	Gymnolaemata	Cheilostomatida	Bryocryptellidae
6	Phidolopora elongata	Animalia	Bryozoa	Gymnolaemata	Cheilostomatida	Phidoloporidae
6	Porella obesa	Animalia	Bryozoa	Gymnolaemata	Cheilostomatida	Bryocryptellidae
6	Porelloides struma	Animalia	Bryozoa	Gymnolaemata	Cheilostomatida	Bryocryptellidae
6	Schizoporella bispinosa	Animalia	Bryozoa	Gymnolaemata	Cheilostomatida	Schizoporellidae
6	Smittina mucronata	Animalia	Bryozoa	Gymnolaemata	Cheilostomatida	Smittinidae
6	Stomachaetosella magniporata	Animalia	Bryozoa	Gymnolaemata	Cheilostomatida	Stomachetosellidae
6	Stomachaetosella sinuosa	Animalia	Bryozoa	Gymnolaemata	Cheilostomatida	Stomachetosellidae
6	Tegella armifesoides	Animalia	Bryozoa	Gymnolaemata	Cheilostomatida	Calloporidae
6	Chartella membranaceotruncata	Animalia	Bryozoa	Gymnolaemata	Cheilostomatida	Flustridae
6	Alcyonidium vermiculare	Animalia	Bryozoa	Gymnolaemata	Ctenostomatida	Alcyonidiidae
6	Cristatella mucedo	Animalia	Bryozoa	Phylactolaemata	Plumatellida	Cristatellidae
6	Echinoderes arlis	Animalia	Cephalorhyncha	Kinorhyncha	Cyclorhagida	Echinoderidae
6	Scopelosaurus adleri	Animalia	Chordata	Actinopterygii	Aulopiformes	Notosudidae
6	Platygobio gracilis	Animalia	Chordata	Actinopterygii	Cypriniformes	Cyprinidae
6	Osmerus mordax dentex	Animalia	Chordata	Actinopterygii	Osmeriformes	Osmeridae
[truncated: 17,883 more rows]
